# Supplementary material for: The Potential Contribution of Fortified Maize Flour, Oil, Rice, Salt, and Wheat Flour to Estimated Average Requirements and Tolerable Upper Intake Levels for 15 Nutrients in 153 Countries
Source: Nutrients. 2021 Feb 9;13(2):579. doi: 10.3390/nu13020579 (PMC7916358; doi:10.3390/nu13020579)
Supplement: Supplementary file 1 [file nutrients-13-00579-s001.zip]

Archive with 2 entries (2 files):
- Table S3_8 Feb 2021.xlsx
- Tables S1_S2_S4_8 Feb 2021.docx
