# Supplementary material for: The Potential Contribution of Fortified Maize Flour, Oil, Rice, Salt, and Wheat Flour to Estimated Average Requirements and Tolerable Upper Intake Levels for 15 Nutrients in 153 Countries
Source: Nutrients. 2021 Feb 9;13(2):579. doi: 10.3390/nu13020579 (PMC7916358; doi:10.3390/nu13020579)
Supplement: Supplementary file 1 [file nutrients-13-00579-s001.zip › Table S3_8 Feb 2021.xlsx]

## Sheet: Table S3
Country	Country code	Food	Nutrient	Nutrient level in mg/kg	Nutrient compound	Nutrient contribution (mg/c/d), maximum scenario	Nutrient contribution (mg/c/d), realistic scenario	Nutrient contribution (% EAR), maximum scenario	Nutrient contribution (% EAR), realistic scenario	Nutrient contribution (% UL), maximum scenario	Nutrient contribution (% UL), realistic scenario
Afghanistan	2	Oil	Vitamin A	9	Retinyl Palmitate	0.09342		18.684		3.114
Afghanistan	2	Oil	Vitamin D	0.075	D3 (Cholecalciferol)	0.0007785		7.785		0.7785
Afghanistan	2	Salt	Iodine	40	Potassium Iodate	0.344695		362.837		57.4492
Afghanistan	2	Wheat flour	Vitamin B12	0.008	Cyanocobalamin	0.00340584	0.000630489	170.292	31.5245	No UL for this nutrient	No UL for this nutrient
Afghanistan	2	Wheat flour	Vitamin B9	1	Folic Acid	0.42573	0.0788111	106.433	19.7028	42.573	7.88111
Afghanistan	2	Wheat flour	Iron	15	NaFeEDTA	6.38595	1.18217	78.8389	14.5947	14.191	2.62704
Afghanistan	2	Wheat flour	Zinc	50	Zinc Oxide	21.2865	3.94056	313.037	57.9494	53.2163	9.85139
Albania	3	Salt	Iodine	50	Potassium Iodate	0.466457		491.007		77.7428
Algeria	4	Salt	Iodine	40	Potassium Iodate	0.43519		458.095		72.5317
Angola	7	Salt	Iodine	40	Potassium Iodate	0.253183		266.509		42.1972
Antigua and Barbuda	8	Wheat flour	Calcium	1250	Unspecified	203.488	203.488	25.4359	25.4359	8.1395	8.1395
Antigua and Barbuda	8	Wheat flour	Iron	37.5	Unspecified	6.10463	6.10463	75.3657	75.3657	13.5658	13.5658
Antigua and Barbuda	8	Wheat flour	Vitamin B3	50	Niacinamide	8.1395	8.1395	73.9955	73.9955	23.2557	23.2557
Antigua and Barbuda	8	Wheat flour	Vitamin B2	3.75	Riboflavin	0.610462	0.610463	67.8292	67.8292	No UL for this nutrient	No UL for this nutrient
Antigua and Barbuda	8	Wheat flour	Vitamin B1	6.05	Thiamin	0.98488	0.98488	109.431	109.431	No UL for this nutrient	No UL for this nutrient
Argentina	9	Salt	Iodine	30	Potassium Iodate	0.336		353.684		56
Argentina	9	Wheat flour	Vitamin B9	2.2	Folic Acid	0.633908	0.633908	158.477	158.477	63.3908	63.3908
Argentina	9	Wheat flour	Iron	30	Ferrous Sulfate	8.6442	8.6442	106.719	106.719	19.2093	19.2093
Argentina	9	Wheat flour	Vitamin B3	13	Niacinamide	3.74582	3.74582	34.0529	34.0529	10.7023	10.7023
Argentina	9	Wheat flour	Vitamin B2	1.3	Riboflavin	0.374582	0.374582	41.6202	41.6202	No UL for this nutrient	No UL for this nutrient
Argentina	9	Wheat flour	Vitamin B1	6.3	Thiamin Mononitrate	1.81528	1.81528	201.698	201.698	No UL for this nutrient	No UL for this nutrient
Armenia	1	Salt	Iodine	50	Unspecified	0.625332		658.244		104.222
Australia	10	Oil	Vitamin E	70	d-α-Tocopherol	4.1615		34.6792		0.41615
Australia	10	Salt	Iodine	45	Potassium Iodate	0.4005		421.579		66.75
Australia	10	Wheat flour	Vitamin B9	2.5	Folic Acid	0.52075	0.4166	130.188	104.15	52.075	41.66
Australia	10	Wheat flour	Vitamin B1	6.4	Thiamin	1.33312	1.0665	148.124	118.5	No UL for this nutrient	No UL for this nutrient
Austria	11	Salt	Iodine	17.5	Potassium Iodate	0.15225		160.263		25.375
Azerbaijan	52	Salt	Iodine	40	Potassium Iodate	0.514501		541.58		85.7501
Bahamas	12	Wheat flour	Calcium	1250	Unspecified	59.625	59.625	7.45312	7.45312	2.385	2.385
Bahamas	12	Wheat flour	Iron	37.5	Unspecified	1.78875	1.78875	22.0833	22.0833	3.975	3.975
Bahamas	12	Wheat flour	Vitamin B3	50	Niacin	2.385	2.385	21.6818	21.6818	6.81429	6.81429
Bahamas	12	Wheat flour	Vitamin B2	3.75	Riboflavin	0.178875	0.178875	19.875	19.875	No UL for this nutrient	No UL for this nutrient
Bahamas	12	Wheat flour	Vitamin B1	6.05	Thiamin	0.288585	0.288585	32.065	32.065	No UL for this nutrient	No UL for this nutrient
Bahrain	13	Rice	Iron	43	Unspecified
Bahrain	13	Rice	Vitamin B3	52.5	Niacin
Bahrain	13	Rice	Vitamin B2	3.95	Riboflavin					No UL for this nutrient	No UL for this nutrient
Bahrain	13	Rice	Vitamin B1	6.6	Thiamin					No UL for this nutrient	No UL for this nutrient
Bahrain	13	Salt	Iodine	27.5	Potassium Iodate	0.376089		395.883		62.6815
Bahrain	13	Wheat flour	Vitamin B9	1.5	Folic Acid
Bahrain	13	Wheat flour	Iron	60	Reduced Iron
Bangladesh	16	Oil	Vitamin A	22.5	Retinyl Palmitate	0.444375	0.140031	88.875	28.0063	14.8125	4.66772
Bangladesh	16	Rice	Vitamin B12	0.013	Cyanocobalamin	0.00956267	0.000114752	478.134	5.7376	No UL for this nutrient	No UL for this nutrient
Bangladesh	16	Rice	Vitamin B9	1.7	Folic Acid	1.2505	0.015006	312.626	3.75151	125.05	1.5006
Bangladesh	16	Rice	Iron	60	Ferric Pyrophosphate	44.1354	0.529625	544.881	6.53858	98.0787	1.17694
Bangladesh	16	Rice	Vitamin B1	5.25	Thiamin Mononitrate	3.86185	0.0463422	429.094	5.14913	No UL for this nutrient	No UL for this nutrient
Bangladesh	16	Rice	Vitamin A	2	Retinyl Palmitate	1.47118	0.0176542	294.236	3.53083	49.0393	0.588472
Bangladesh	16	Rice	Zinc	40	Zinc Oxide	29.4236	0.353083	432.7	5.1924	73.559	0.882708
Bangladesh	16	Salt	Iodine	35	Calcium Iodate	0.314954	0.270778	331.53	180.519	52.4923	24.6162
Bangladesh	16	Wheat flour	Vitamin B12	0.01	Unspecified	0.0004948	3.792e-06	24.74	0.195446	No UL for this nutrient	No UL for this nutrient
Bangladesh	16	Wheat flour	Calcium	53	Unspecified	2.62244	0.0207173	0.327805	0.00258966	0.104898	0.000828691
Bangladesh	16	Wheat flour	Iron	55	Unspecified	2.7214	0.0214991	33.5975	0.26542	6.04756	0.0477757
Bangladesh	16	Wheat flour	Vitamin A	3	Unspecified	0.14844	0.00117268	29.688	0.234535	4.948	0.0390892
Bangladesh	16	Wheat flour	Zinc	27	Unspecified	1.33596	0.0105541	19.6465	0.155207	3.3399	0.0263852
Bangladesh	16	Wheat flour	Vitamin B6	5	Pyridoxine	0.2474	0.00195446	22.4909	0.177678	0.2474	0.00195446
Bangladesh	16	Wheat flour	Vitamin B9	2	Folic Acid	0.09896	0.000781784	24.74	0.195446	9.896	0.0781784
Bangladesh	16	Wheat flour	Vitamin B3	15	Niacin	0.7422	0.00586338	6.74727	0.0533035	2.12057	0.0167525
Bangladesh	16	Wheat flour	Vitamin B2	4	Riboflavin	0.19792	0.00156357	21.9911	0.17373	No UL for this nutrient	No UL for this nutrient
Bangladesh	16	Wheat flour	Vitamin B1	6	Thiamin Hydrochloride	0.29688	0.00234535	32.9867	0.260595	No UL for this nutrient	No UL for this nutrient
Barbados	14	Wheat flour	Calcium	1250	Unspecified	227.363	227.363	28.4203	28.4203	9.0945	9.0945
Barbados	14	Wheat flour	Iron	37.5	Unspecified	6.82087	6.82088	84.2083	84.2083	15.1575	15.1575
Barbados	14	Wheat flour	Vitamin B3	50	Niacin	9.0945	9.0945	82.6773	82.6773	25.9843	25.9843
Barbados	14	Wheat flour	Vitamin B2	3.75	Riboflavin	0.682087	0.682087	75.7875	75.7875	No UL for this nutrient	No UL for this nutrient
Barbados	14	Wheat flour	Vitamin B1	6.05	Thiamin	1.10043	1.10043	122.27	122.27	No UL for this nutrient	No UL for this nutrient
Belarus	57	Salt	Iodine	40	Potassium Iodate	0.442308		465.587		73.718
Belize	23	Rice	Calcium	650	Unspecified	71.942	0	8.99275	0	2.87768	0
Belize	23	Rice	Iron	19.5	Unspecified	2.15826	0	26.6452	0	4.79613	0
Belize	23	Rice	Vitamin D	0.015625	Unspecified	0.00172938	0	17.2937	0	1.72938	0
Belize	23	Rice	Vitamin B9	1.05	Folic Acid	0.116214	0	29.0535	0	11.6214	0
Belize	23	Rice	Vitamin B3	24	Niacin	2.65632	0	24.1484	0	7.58949	0
Belize	23	Rice	Vitamin B2	1.8	Riboflavin	0.199224	0	22.136	0	No UL for this nutrient	No UL for this nutrient
Belize	23	Rice	Vitamin B1	3	Thiamin	0.33204	0	36.8933	0	No UL for this nutrient	No UL for this nutrient
Belize	23	Salt	Flouride	200	Unspecified	1.33201		44.4003		13.3201
Belize	23	Salt	Iodine	40	Unspecified	0.266402		280.423		44.4003
Belize	23	Wheat flour	Calcium	1250	Unspecified	187.025	187.025	23.3781	23.3781	7.481	7.481
Belize	23	Wheat flour	Iron	55	Unspecified	8.2291	8.2291	101.594	101.594	18.2869	18.2869
Belize	23	Wheat flour	Vitamin B9	1.8	Folic Acid	0.269316	0.269316	67.329	67.329	26.9316	26.9316
Belize	23	Wheat flour	Vitamin B3	55	Niacin	8.2291	8.2291	74.81	74.81	23.5117	23.5117
Belize	23	Wheat flour	Vitamin B2	4.2	Riboflavin	0.628404	0.628404	69.8227	69.8227	No UL for this nutrient	No UL for this nutrient
Belize	23	Wheat flour	Vitamin B1	6.2	Thiamin	0.927644	0.927644	103.072	103.072	No UL for this nutrient	No UL for this nutrient
Benin	53	Salt	Iodine	45	Potassium Iodate	0.326011		343.17		54.3353
Benin	53	Wheat flour	Vitamin B9	2.5	Folic Acid	0.105675	0.0951075	26.4187	23.7769	10.5675	9.51075
Benin	53	Wheat flour	Iron	60	Electrolytic Iron	2.5362	2.28258	31.3111	28.18	5.636	5.0724
Bolivia, Plurinational State of	19	Oil	Vitamin A	18	Retinyl Acetate	0.19422		38.844		6.474
Bolivia, Plurinational State of	19	Salt	Iodine	36	Potassium Iodate	0.328528		345.819		54.7547
Bolivia, Plurinational State of	19	Wheat flour	Vitamin B9	1.5	Folic Acid	0.215175	0.17214	53.7938	43.035	21.5175	17.214
Bolivia, Plurinational State of	19	Wheat flour	Iron	30	Ferrous Sulfate	4.3035	3.4428	53.1296	42.5037	9.56333	7.65067
Bolivia, Plurinational State of	19	Wheat flour	Vitamin B3	35.6	Niacinamide	5.10682	4.08546	46.4256	37.1405	14.5909	11.6727
Bolivia, Plurinational State of	19	Wheat flour	Vitamin B2	2.6	Riboflavin	0.37297	0.298376	41.4411	33.1529	No UL for this nutrient	No UL for this nutrient
Bolivia, Plurinational State of	19	Wheat flour	Vitamin B1	4.4	Thiamin Mononitrate	0.63118	0.504944	70.1311	56.1049	No UL for this nutrient	No UL for this nutrient
Bosnia and Herzegovina	80	Salt	Iodine	25	Potassium Iodate	0.219883		231.456		36.6472
Brazil	21	Maize flour	Vitamin B9	1.8	Folic Acid	0.142722	0	35.6805	0	14.2722	0
Brazil	21	Maize flour	Iron	65	Ferrous Fumarate	5.15385	0	63.6278	0	11.453	0
Brazil	21	Salt	Iodine	30	Potassium Iodate	0.313429		329.925		52.2381
Brazil	21	Wheat flour	Vitamin B9	1.8	Folic Acid	0.242676	0.242676	60.669	60.669	24.2676	24.2676
Brazil	21	Wheat flour	Iron	65	Ferrous Fumarate	8.7633	8.7633	108.189	108.189	19.474	19.474
Brunei Darussalam	26	Salt	Iodine	32.5	Potassium Iodate	0.365158		384.377		60.8597
Bulgaria	27	Salt	Iodine	25	Potassium Iodate	0.230051		242.159		38.3418
Burkina Faso	233	Oil	Vitamin A	17.5	Retinyl Palmitate	0.441175		88.235		14.7058
Burkina Faso	233	Salt	Iodine	45	Unspecified	0.329443		346.782		54.9072
Burkina Faso	233	Wheat flour	Vitamin B9	2.5	Folic Acid	0.0941	0.0578715	23.525	14.4679	9.41	5.78715
Burkina Faso	233	Wheat flour	Iron	60	Electrolytic Iron	2.2584	1.38892	27.8815	17.1471	5.01867	3.08648
Burundi	29	Maize flour	Vitamin B6	5	Pyridoxine
Burundi	29	Maize flour	Vitamin B12	0.015	Cyanocobalamin					No UL for this nutrient	No UL for this nutrient
Burundi	29	Maize flour	Vitamin B9	1.2	Folic Acid
Burundi	29	Maize flour	Iron	20	NaFeEDTA
Burundi	29	Maize flour	Vitamin B3	30	Niacinamide
Burundi	29	Maize flour	Vitamin B2	4	Riboflavin					No UL for this nutrient	No UL for this nutrient
Burundi	29	Maize flour	Vitamin B1	6.5	Thiamin Mononitrate					No UL for this nutrient	No UL for this nutrient
Burundi	29	Maize flour	Vitamin A	1	Retinyl Palmitate
Burundi	29	Maize flour	Zinc	49	Zinc Oxide
Burundi	29	Oil	Vitamin A	30	Retinyl Palmitate
Burundi	29	Salt	Iodine	40	Potassium Iodate	0.175906		185.165		29.3177
Burundi	29	Wheat flour	Vitamin B6	6.5	Pyridoxine
Burundi	29	Wheat flour	Vitamin B12	0.02	Cyanocobalamin					No UL for this nutrient	No UL for this nutrient
Burundi	29	Wheat flour	Vitamin B9	2.3	Folic Acid
Burundi	29	Wheat flour	Iron	30	NaFeEDTA
Burundi	29	Wheat flour	Vitamin B3	60	Niacinamide
Burundi	29	Wheat flour	Vitamin B2	6.6	Riboflavin					No UL for this nutrient	No UL for this nutrient
Burundi	29	Wheat flour	Vitamin B1	9.8	Thiamin Mononitrate					No UL for this nutrient	No UL for this nutrient
Burundi	29	Wheat flour	Vitamin A	1	Retinyl Palmitate
Burundi	29	Wheat flour	Zinc	88	Zinc Oxide
Cabo Verde	35	Salt	Iodine	30	Potassium Iodide	0.247845		260.889		41.3075
Cabo Verde	35	Wheat flour	Vitamin B9	2.6	Folic Acid	0.26884	0.263463	67.21	65.8658	26.884	26.3463
Cabo Verde	35	Wheat flour	Iron	60	Ferrous Fumarate	6.204	6.07992	76.5926	75.0607	13.7867	13.5109
Cambodia	115	Salt	Iodine	40	Potassium Iodate	0.448409	0.29595	472.009	197.3	74.7348	26.9045
Cameroon	32	Salt	Iodine	100	Potassium Iodate	0.531278		559.24		88.5463
Cameroon	32	Wheat flour	Vitamin B12	0.04	Cyanocobalamin	0.0025556	0.00204448	127.78	102.224	No UL for this nutrient	No UL for this nutrient
Cameroon	32	Wheat flour	Vitamin B9	5	Folic Acid	0.31945	0.25556	79.8625	63.89	31.945	25.556
Cameroon	32	Wheat flour	Iron	60	Ferrous Fumarate	3.8334	3.06672	47.3259	37.8607	8.51867	6.81493
Cameroon	32	Wheat flour	Zinc	95	Zinc Oxide	6.06955	4.85564	89.2581	71.4065	15.1739	12.1391
Canada	33	Salt	Iodine	77	Potassium Iodide	0.726173		764.393		121.029
Canada	33	Wheat flour	Vitamin B9	1.5	Folic Acid	0.34332	0.326841	85.83	81.7102	34.332	32.6841
Canada	33	Wheat flour	Iron	44	Carbonyl Iron	10.0707	9.58733	124.33	118.362	22.3794	21.3052
Canada	33	Wheat flour	Vitamin B3	53	Niacin	12.1306	11.5484	110.279	104.985	34.659	32.9953
Canada	33	Wheat flour	Vitamin B2	4	Riboflavin	0.91552	0.871575	101.724	96.8417	No UL for this nutrient	No UL for this nutrient
Canada	33	Wheat flour	Vitamin B1	6.4	Thiamin Hydrochloride	1.46483	1.39452	162.759	154.947	No UL for this nutrient	No UL for this nutrient
Central African Republic	37	Salt	Iodine	40	Calcium Iodate	0.284704		299.688		47.4507
Chad	39	Salt	Iodine	65	Potassium Iodate	0.47421		499.169		79.035
Chile	40	Salt	Iodine	40	Potassium Iodate	0.284704		299.688		47.4507
Chile	40	Wheat flour	Vitamin B9	1.8	Folic Acid	0.53595	0.53595	133.987	133.987	53.595	53.595
Chile	40	Wheat flour	Iron	30	Ferrous Fumarate	8.9325	8.9325	110.278	110.278	19.85	19.85
Chile	40	Wheat flour	Vitamin B3	13	Niacin	3.87075	3.87075	35.1886	35.1886	11.0593	11.0593
Chile	40	Wheat flour	Vitamin B2	1.3	Riboflavin	0.387075	0.387075	43.0083	43.0083	No UL for this nutrient	No UL for this nutrient
Chile	40	Wheat flour	Vitamin B1	6.3	Thiamin	1.87583	1.87583	208.425	208.425	No UL for this nutrient	No UL for this nutrient
China, People's Republic of	351	Oil	Vitamin A	6	Beta-Carotene	0.1251		25.02		4.17
China, People's Republic of	351	Oil	Vitamin E	140	d-α-Tocopherol	2.919		24.325		0.2919
China, People's Republic of	351	Salt	Iodine	26.5	Algae Iodate	0.325363		342.488		54.2272
China, People's Republic of	351	Wheat flour	Calcium	2400	Bone Powder	412.608	3.67221	51.576	0.459026	16.5043	0.146888
China, People's Republic of	351	Wheat flour	Vitamin B9	2	Folic Acid	0.34384	0.00306018	85.96	0.765044	34.384	0.306018
China, People's Republic of	351	Wheat flour	Iron	20	Carbonyl Iron	3.4384	0.0306018	42.4494	0.3778	7.64089	0.0680039
China, People's Republic of	351	Wheat flour	Vitamin B3	45	Niacin	7.7364	0.068854	70.3309	0.625945	22.104	0.196726
China, People's Republic of	351	Wheat flour	Vitamin B2	4	Riboflavin	0.68768	0.00612035	76.4089	0.680039	No UL for this nutrient	No UL for this nutrient
China, People's Republic of	351	Wheat flour	Selenium	0.21	Edible Selenium-Rich Mycetia Powder	0.0361032	0.000321318	80.2293	0.714041	90.258	0.0803296
China, People's Republic of	351	Wheat flour	Vitamin B1	4	Thiamin Hydrochloride	0.68768	0.00612035	76.4089	0.680039	No UL for this nutrient	No UL for this nutrient
China, People's Republic of	351	Wheat flour	Vitamin A	0.9	Beta-Carotene	0.154728	0.00137708	30.9456	0.275416	5.1576	0.0459026
China, People's Republic of	351	Wheat flour	Zinc	25	Zinc Acetate	4.298	0.0382522	63.2059	0.562532	10.745	0.0956305
Colombia	44	Salt	Flouride	200	Unspecified	2.07936		69.3119		20.7936
Colombia	44	Salt	Iodine	75	Unspecified	0.779758		820.798		129.96
Colombia	44	Wheat flour	Calcium	1.28	Calcium Carbonate	0.127398	0.103575	0.0159248	0.0129469	0.00509594	0.004143
Colombia	44	Wheat flour	Vitamin B9	1.54	Folic Acid	0.153276	0.124614	38.319	31.1534	15.3276	12.4614
Colombia	44	Wheat flour	Iron	44	Ferrous Fumarate	4.37932	3.56039	54.0657	43.9554	9.73182	7.91197
Colombia	44	Wheat flour	Vitamin B3	55	Niacinamide	5.47415	4.45048	49.765	40.4589	15.6404	12.7157
Colombia	44	Wheat flour	Vitamin B2	4	Riboflavin	0.39812	0.323672	44.2356	35.9635	No UL for this nutrient	No UL for this nutrient
Colombia	44	Wheat flour	Vitamin B1	6	Thiamin Mononitrate	0.59718	0.485507	66.3533	53.9453	No UL for this nutrient	No UL for this nutrient
Congo	46	Salt	Iodine	30	Potassium Iodate	0.171585		180.616		28.5975
Congo	46	Wheat flour	Iron	60	Ferrous Fumarate	6.9762	6.9762	86.1259	86.1259	15.5027	15.5027
Costa Rica	48	Maize flour	Vitamin B9	1.3	Folic Acid	0.050609	0.050609	12.6523	12.6523	5.0609	5.0609
Costa Rica	48	Maize flour	Iron	22	Iron Bisglycinate	0.85646	0.85646	10.5736	10.5736	1.90324	1.90324
Costa Rica	48	Maize flour	Vitamin B3	45	Niacin	1.75185	1.75185	15.9259	15.9259	5.00529	5.00529
Costa Rica	48	Maize flour	Vitamin B2	2.5	Riboflavin	0.097325	0.097325	10.8139	10.8139	No UL for this nutrient	No UL for this nutrient
Costa Rica	48	Maize flour	Vitamin B1	4	Thiamin	0.15572	0.15572	17.3022	17.3022	No UL for this nutrient	No UL for this nutrient
Costa Rica	48	Rice	Vitamin B12	0.01	Unspecified	0.0017386	0	86.93	86.93	No UL for this nutrient	No UL for this nutrient
Costa Rica	48	Rice	Vitamin E	13.5	Unspecified	2.34711	2.34711	19.5592	19.5592	0.234711	0.234711
Costa Rica	48	Rice	Zinc	7.5	Unspecified	1.30395	1.30395	19.1757	19.1757	3.25988	3.25988
Costa Rica	48	Rice	Vitamin B9	1.8	Folic Acid	0.312948	0.312948	78.237	78.237	31.2948	31.2948
Costa Rica	48	Rice	Vitamin B3	35	Niacin	6.0851	6.0851	55.3191	55.3191	17.386	17.386
Costa Rica	48	Rice	Selenium	0.105	Selenium	0.0182553	0	40.5673	40.5673	45.6382	4.56382
Costa Rica	48	Rice	Vitamin B1	5.3	Thiamin	0.921458	0.921458	102.384	102.384	No UL for this nutrient	No UL for this nutrient
Costa Rica	48	Salt	Flouride	200	Unspecified	1.61671		53.8904		16.1671
Costa Rica	48	Salt	Iodine	45	Unspecified	0.36376		382.905		60.6267
Costa Rica	48	Wheat flour	Vitamin B9	1.8	Folic Acid	0.191934	0.191934	47.9835	47.9835	19.1934	19.1934
Costa Rica	48	Wheat flour	Iron	45	Ferrous Fumarate	4.79835	4.79835	59.2389	59.2389	10.663	10.663
Costa Rica	48	Wheat flour	Vitamin B3	45	Niacin	4.79835	4.79835	43.6214	43.6214	13.7096	13.7096
Costa Rica	48	Wheat flour	Vitamin B2	3.6	Riboflavin	0.383868	0.383868	42.652	42.652	No UL for this nutrient	No UL for this nutrient
Costa Rica	48	Wheat flour	Vitamin B1	5.4	Thiamin	0.575802	0.575802	63.978	63.978	No UL for this nutrient	No UL for this nutrient
Cote d'Ivoire	107	Oil	Vitamin A	8	Retinyl Palmitate	0.23208		46.416		7.736
Cote d'Ivoire	107	Salt	Iodine	65	Potassium Iodate	0.462644		486.994		77.1073
Cote d'Ivoire	107	Wheat flour	Vitamin B9	1.5	Folic Acid	0.10512	0.101987	26.28	25.4969	10.512	10.1987
Cote d'Ivoire	107	Wheat flour	Iron	30	Electrolytic Iron	2.1024	2.03975	25.9556	25.1821	4.672	4.53277
Croatia	98	Salt	Iodine	19	Unspecified	0.179186		188.616		29.8643
Cuba	49	Wheat flour	Vitamin B6	5.5	Pyridoxine	0.910415	0.910415	82.765	82.765	0.910415	0.910415
Cuba	49	Wheat flour	Vitamin B12	0.0045	Cyanocobalamin	0.000744885	0.000744885	37.2443	37.2443	No UL for this nutrient	No UL for this nutrient
Cuba	49	Wheat flour	Vitamin B9	1.85	Folic Acid	0.30623	0.30623	76.5576	76.5576	30.623	30.623
Cuba	49	Wheat flour	Iron	55	Ferrous Sulfate	9.10415	9.10415	112.397	112.397	20.2314	20.2314
Cuba	49	Wheat flour	Vitamin B3	45.5	Niacin	7.53161	7.53161	68.4692	68.4692	21.5189	21.5189
Cuba	49	Wheat flour	Vitamin B2	6.5	Riboflavin	1.07594	1.07594	119.549	119.549	No UL for this nutrient	No UL for this nutrient
Cuba	49	Wheat flour	Vitamin B1	5.5	Thiamin	0.910415	0.910415	101.157	101.157	No UL for this nutrient	No UL for this nutrient
Czech Republic	167	Salt	Flouride	250	Potassium Fluoride	2.52929		84.3097		25.2929
Czech Republic	167	Salt	Iodine	27	Potassium Iodate	0.273163		287.54		45.5272
Democratic Republic of the Congo	250	Salt	Iodine	40	Potassium Iodate	0.246066		259.016		41.0109
Denmark	54	Salt	Iodine	20	Potassium Iodate	0.166247		174.997		27.7078
Djibouti	72	Oil	Vitamin A	21	Unspecified	0.77721		155.442		25.907
Djibouti	72	Oil	Vitamin D	0.175	D3 (Cholecalciferol)	0.00647675		64.7675		6.47675
Djibouti	72	Wheat flour	Vitamin B9	1.3	Folic Acid	0.442143	0.399034	110.536	99.7585	44.2143	39.9034
Djibouti	72	Wheat flour	Iron	60	Electrolytic Iron	20.4066	18.417	251.933	227.37	45.348	40.9266
Djibouti	72	Wheat flour	Zinc	40	Zinc Oxide	13.6044	12.278	200.065	180.558	34.011	30.6949
Dominica	55	Wheat flour	Calcium	1250	Unspecified	149.25	149.25	18.6562	18.6562	5.97	5.97
Dominica	55	Wheat flour	Iron	37.5	Unspecified	4.4775	4.4775	55.2778	55.2778	9.95	9.95
Dominica	55	Wheat flour	Vitamin B3	50	Niacin	5.97	5.97	54.2727	54.2727	17.0571	17.0571
Dominica	55	Wheat flour	Vitamin B2	3.75	Riboflavin	0.44775	0.44775	49.75	49.75	No UL for this nutrient	No UL for this nutrient
Dominica	55	Wheat flour	Vitamin B1	6.05	Thiamin	0.72237	0.72237	80.2633	80.2633	No UL for this nutrient	No UL for this nutrient
Dominican Republic	56	Maize flour	Vitamin A	3.9	Unspecified	0.05889	0	11.778	0	1.963	0
Dominican Republic	56	Maize flour	Vitamin B6	2.8	Pyridoxine Hydrochloride	0.04228	0	3.84364	0	0.04228	0
Dominican Republic	56	Maize flour	Vitamin B9	1.8	Folic Acid	0.02718	0	6.795	0	2.718	0
Dominican Republic	56	Maize flour	Iron	60	Ferrous Fumarate	0.906	0	11.1852	0	2.01333	0
Dominican Republic	56	Maize flour	Vitamin B3	55	Niacin	0.8305	0	7.55	0	2.37286	0
Dominican Republic	56	Maize flour	Vitamin B2	4	Riboflavin	0.0604	0	6.71111	0	No UL for this nutrient	No UL for this nutrient
Dominican Republic	56	Maize flour	Vitamin B1	6.2	Thiamin	0.09362	0	10.4022	0	No UL for this nutrient	No UL for this nutrient
Dominican Republic	56	Salt	Flouride	225	Unspecified	1.48707		49.569		14.8707
Dominican Republic	56	Salt	Iodine	65	Sodium Iodate	0.429598		452.208		71.5997
Dominican Republic	56	Wheat flour	Vitamin B9	1.8	Folic Acid	0.13932	0	34.83	0	13.932	0
Dominican Republic	56	Wheat flour	Iron	55	Ferrous Fumarate	4.257	0	52.5556	0	9.46	0
Dominican Republic	56	Wheat flour	Vitamin B3	55	Niacin	4.257	0	38.7	0	12.1629	0
Dominican Republic	56	Wheat flour	Vitamin B2	4.2	Riboflavin	0.32508	0	36.12	0	No UL for this nutrient	No UL for this nutrient
Dominican Republic	56	Wheat flour	Vitamin B1	6.2	Thiamin	0.47988	0	53.32	0	No UL for this nutrient	No UL for this nutrient
Ecuador	58	Salt	Flouride	225	Potassium Fluoride	1.73301		57.767		17.3301
Ecuador	58	Salt	Iodine	30	Potassium Iodate	0.231068		243.229		38.5113
Ecuador	58	Wheat flour	Vitamin B9	1.7	Folic Acid	0.292451	0.292451	73.1127	73.1128	29.2451	29.2451
Ecuador	58	Wheat flour	Iron	55	Ferrous Fumarate	9.46165	9.46165	116.81	116.81	21.0259	21.0259
Ecuador	58	Wheat flour	Vitamin B3	40	Niacinamide	6.8812	6.8812	62.5564	62.5564	19.6606	19.6606
Ecuador	58	Wheat flour	Vitamin B2	4	Riboflavin	0.68812	0.68812	76.4578	76.4578	No UL for this nutrient	No UL for this nutrient
Ecuador	58	Wheat flour	Vitamin B1	4	Thiamin Mononitrate	0.68812	0.68812	76.4578	76.4578	No UL for this nutrient	No UL for this nutrient
Egypt	59	Salt	Iodine	30	Potassium Iodide	0.280637		295.407		46.7728
El Salvador	60	Maize flour	Vitamin B9	1	Folic Acid	0.20211	0	50.5275	0	20.211	0
El Salvador	60	Maize flour	Iron	40	Ferrous Fumarate	8.0844	0	99.8074	0	17.9653	0
El Salvador	60	Maize flour	Vitamin B3	49	Niacinamide	9.90339	0	90.0308	0	28.2954	0
El Salvador	60	Maize flour	Vitamin B2	2.5	Riboflavin	0.505275	0	56.1417	0	No UL for this nutrient	No UL for this nutrient
El Salvador	60	Maize flour	Vitamin B1	6.1	Thiamin Mononitrate	1.23287	0	136.986	0	No UL for this nutrient	No UL for this nutrient
El Salvador	60	Salt	Iodine	65	Potassium Iodate	0.527084		554.825		87.8473
El Salvador	60	Wheat flour	Vitamin B9	1.8	Folic Acid	0.17685	0.17685	44.2125	44.2125	17.685	17.685
El Salvador	60	Wheat flour	Iron	55	Ferrous Fumarate	5.40375	5.40375	66.713	66.713	12.0083	12.0083
El Salvador	60	Wheat flour	Vitamin B3	55	Niacin	5.40375	5.40375	49.125	49.125	15.4393	15.4393
El Salvador	60	Wheat flour	Vitamin B2	4.2	Riboflavin	0.41265	0.41265	45.85	45.85	No UL for this nutrient	No UL for this nutrient
El Salvador	60	Wheat flour	Vitamin B1	6.2	Thiamin	0.60915	0.60915	67.6833	67.6833	No UL for this nutrient	No UL for this nutrient
Eswatini, the Kingdom of	209	Salt	Iodine	50	Potassium Iodate	0.321563	0.208051	338.487	138.701	53.5938	18.9138
Eswatini, the Kingdom of	209	Wheat flour	Vitamin B6	3.2	Pyridoxine Hydrochloride	0.38208	0.343872	34.7345	31.2611	0.38208	0.343872
Eswatini, the Kingdom of	209	Wheat flour	Vitamin B9	1.5	Folic Acid	0.1791	0.16119	44.775	40.2975	17.91	16.119
Eswatini, the Kingdom of	209	Wheat flour	Iron	43	Electrolytic Iron	5.1342	4.62078	63.3852	57.0467	11.4093	10.2684
Eswatini, the Kingdom of	209	Wheat flour	Vitamin B3	31	Niacinamide	3.7014	3.33126	33.6491	30.2842	10.5754	9.51789
Eswatini, the Kingdom of	209	Wheat flour	Vitamin B2	2	Riboflavin	0.2388	0.21492	26.5333	23.88	No UL for this nutrient	No UL for this nutrient
Eswatini, the Kingdom of	209	Wheat flour	Vitamin B1	3.6	Thiamin Mononitrate	0.42984	0.386856	47.76	42.984	No UL for this nutrient	No UL for this nutrient
Eswatini, the Kingdom of	209	Wheat flour	Vitamin A	2.97	Retinyl Palmitate	0.354618	0.319156	70.9236	63.8312	11.8206	10.6385
Eswatini, the Kingdom of	209	Wheat flour	Zinc	20	Zinc Oxide	2.388	2.1492	35.1176	31.6059	5.97	5.373
Ethiopia	238	Oil	Vitamin A	35	Retinyl Palmitate	0.3241		64.82		10.8033
Ethiopia	238	Oil	Vitamin D	0.167	D3 (Cholecalciferol)	0.00154642		15.4642		1.54642
Ethiopia	238	Salt	Iron	10	Unspecified	0.0577034		0.712388		0.12823
Ethiopia	238	Salt	Iodine	30	Potassium Iodate	0.17311		182.221		28.8517
Ethiopia	238	Wheat flour	Vitamin B6	6	Pyridoxine	0.58584	0	53.2582	0	0.58584	0
Ethiopia	238	Wheat flour	Vitamin B12	0.02	Cyanocobalamin	0.0019528	0	97.64	0	No UL for this nutrient	No UL for this nutrient
Ethiopia	238	Wheat flour	Vitamin B9	2	Folic Acid	0.19528	0	48.82	0	19.528	0
Ethiopia	238	Wheat flour	Iron	30	NaFeEDTA	2.9292	0	36.163	0	6.50933	0
Ethiopia	238	Wheat flour	Vitamin B3	50	Niacinamide	4.882	0	44.3818	0	13.9486	0
Ethiopia	238	Wheat flour	Vitamin B2	6	Riboflavin	0.58584	0	65.0933	0	No UL for this nutrient	No UL for this nutrient
Ethiopia	238	Wheat flour	Vitamin B1	9	Thiamin Mononitrate	0.87876	0	97.64	0	No UL for this nutrient	No UL for this nutrient
Ethiopia	238	Wheat flour	Zinc	80	Zinc Oxide	7.8112	0	114.871	0	19.528	0
Fiji	66	Salt	Iodine	25	Potassium Iodate	0.182389		191.988		30.3981
Fiji	66	Wheat flour	Vitamin B9	2	Folic Acid	0.44432	0.44432	111.08	111.08	44.432	44.432
Fiji	66	Wheat flour	Iron	45	Ferrous Fumarate	9.9972	9.9972	123.422	123.422	22.216	22.216
Fiji	66	Wheat flour	Vitamin B3	55	Niacin	12.2188	12.2188	111.08	111.08	34.9109	34.9109
Fiji	66	Wheat flour	Vitamin B2	2	Riboflavin	0.44432	0.44432	49.3689	49.3689	No UL for this nutrient	No UL for this nutrient
Fiji	66	Wheat flour	Vitamin B1	6	Thiamin Mononitrate	1.33296	1.33296	148.107	148.107	No UL for this nutrient	No UL for this nutrient
Fiji	66	Wheat flour	Zinc	30	Zinc Oxide	6.6648	6.6648	98.0118	98.0118	16.662	16.662
France	68	Salt	Flouride	250	Potassium Fluoride	2.39583		79.8612		23.9583
France	68	Salt	Iodine	17.5	Potassium Iodate	0.167708		176.535		27.9514
Gabon	74	Salt	Iodine	30	Potassium Iodate	0.153283		161.35		25.5471
Gambia, Republic of The	75	Salt	Iodine	40	Potassium Iodide	0.312158		328.587		52.0263
Georgia	73	Salt	Iodine	40	Potassium Iodate	0.538904	0.515192	567.267	343.461	89.8173	46.8357
Germany	79	Salt	Iodine	20	Potassium Iodate	0.179974		189.446		29.9956
Ghana	81	Salt	Iodine	50	Calcium Iodate	0.298685		314.405		49.7808
Ghana	81	Wheat flour	Vitamin B12	0.01	Cyanocobalamin	0.0008636	0.0008636	43.18	43.18	No UL for this nutrient	No UL for this nutrient
Ghana	81	Wheat flour	Vitamin B9	2.08	Folic Acid	0.179629	0.179629	44.9072	44.9072	17.9629	17.9629
Ghana	81	Wheat flour	Iron	58.5	Ferrous Fumarate	5.05206	5.05206	62.3711	62.3711	11.2268	11.2268
Ghana	81	Wheat flour	Vitamin B3	59	Niacinamide	5.09524	5.09524	46.3204	46.3204	14.5578	14.5578
Ghana	81	Wheat flour	Vitamin B2	4.5	Riboflavin	0.38862	0.38862	43.18	43.18	No UL for this nutrient	No UL for this nutrient
Ghana	81	Wheat flour	Vitamin B1	8.4	Thiamin Mononitrate	0.725424	0.725424	80.6027	80.6027	No UL for this nutrient	No UL for this nutrient
Ghana	81	Wheat flour	Vitamin A	2	Retinyl Palmitate	0.17272	0.17272	34.544	34.544	5.75733	5.75733
Ghana	81	Wheat flour	Zinc	28.3	Zinc Oxide	2.44399	2.44399	35.941	35.941	6.10997	6.10997
Greece	84	Salt	Flouride	200	Potassium Fluoride	1.91667		63.8889		19.1667
Greece	84	Salt	Iodine	30	Potassium Iodide	0.2875		302.632		47.9167
Grenada	86	Wheat flour	Calcium	1250	Unspecified	205.375	205.375	25.6719	25.6719	8.215	8.215
Grenada	86	Wheat flour	Iron	37.5	Unspecified	6.16125	6.16125	76.0648	76.0648	13.6917	13.6917
Grenada	86	Wheat flour	Vitamin B3	50	Niacin	8.215	8.215	74.6818	74.6818	23.4714	23.4714
Grenada	86	Wheat flour	Vitamin B2	3.75	Riboflavin	0.616125	0.616125	68.4583	68.4583	No UL for this nutrient	No UL for this nutrient
Grenada	86	Wheat flour	Vitamin B1	6.05	Thiamin	0.994015	0.994015	110.446	110.446	No UL for this nutrient	No UL for this nutrient
Guatemala	89	Maize flour	Vitamin B12	0.0035	Cyanocobalamin	0.000858025	0	42.9012	0	No UL for this nutrient	No UL for this nutrient
Guatemala	89	Maize flour	Vitamin B9	1.35	Folic Acid	0.330952	0	82.7381	0	33.0953	0
Guatemala	89	Maize flour	Iron	17	Iron Bisglycinate	4.16755	0	51.4512	0	9.26122	0
Guatemala	89	Maize flour	Vitamin B3	30	Niacinamide	7.3545	0	66.8591	0	21.0129	0
Guatemala	89	Maize flour	Vitamin B2	2.7	Riboflavin	0.661905	0	73.545	0	No UL for this nutrient	No UL for this nutrient
Guatemala	89	Maize flour	Vitamin B1	2.5	Thiamin Mononitrate	0.612875	0	68.0972	0	No UL for this nutrient	No UL for this nutrient
Guatemala	89	Maize flour	Zinc	15	Zinc Bisglycinate	3.67725	0	54.0772	0	9.19312	0
Guatemala	89	Salt	Flouride	200	Potassium Fluoride	1.4947		49.8232		14.947
Guatemala	89	Salt	Iodine	40	Potassium Iodate	0.298939		314.673		49.8232
Guatemala	89	Wheat flour	Vitamin B9	0.4	Folic Acid	0.042892	0.042892	10.723	10.723	4.2892	4.2892
Guatemala	89	Wheat flour	Iron	60	Ferrous Fumarate	6.4338	6.4338	79.4296	79.4296	14.2973	14.2973
Guatemala	89	Wheat flour	Vitamin B3	37.5	Niacinamide	4.02112	4.02112	36.5557	36.5557	11.4889	11.4889
Guatemala	89	Wheat flour	Vitamin B2	3	Riboflavin	0.32169	0.32169	35.7433	35.7433	No UL for this nutrient	No UL for this nutrient
Guatemala	89	Wheat flour	Vitamin B1	5	Thiamin Mononitrate	0.53615	0.53615	59.5722	59.5722	No UL for this nutrient	No UL for this nutrient
Guinea	90	Salt	Iodine	45	Potassium Iodate	0.31686		333.537		52.81
Guinea	90	Wheat flour	Vitamin B9	1.35	Folic Acid	0.081513	0.0733617	20.3783	18.3404	8.1513	7.33617
Guinea	90	Wheat flour	Iron	54	Elemental Iron	3.26052	2.93447	40.2533	36.228	7.2456	6.52104
Guinea	90	Wheat flour	Vitamin B3	28.8	Niacin	1.73894	1.56505	15.8086	14.2277	4.96841	4.47157
Guinea	90	Wheat flour	Vitamin B2	1.8	Riboflavin	0.108684	0.0978156	12.076	10.8684	No UL for this nutrient	No UL for this nutrient
Guinea	90	Wheat flour	Vitamin B1	4.05	Thiamin	0.244539	0.220085	27.171	24.4539	No UL for this nutrient	No UL for this nutrient
Guinea-Bissau	175	Salt	Iodine	90	Unspecified	0.693203		729.688		115.534
Guyana	91	Wheat flour	Calcium	1250	Unspecified	200.825	0	25.1031	0	8.033	0
Guyana	91	Wheat flour	Iron	37.5	Unspecified	6.02475	0	74.3796	0	13.3883	0
Guyana	91	Wheat flour	Vitamin B3	50	Niacin	8.033	0	73.0273	0	22.9514	0
Guyana	91	Wheat flour	Vitamin B2	3.75	Riboflavin	0.602475	0	66.9417	0	No UL for this nutrient	No UL for this nutrient
Guyana	91	Wheat flour	Vitamin B1	6.05	Thiamin	0.971993	0	107.999	0	No UL for this nutrient	No UL for this nutrient
Honduras	95	Salt	Iodine	83	Calcium Iodate	0.622409		655.167		103.735
Honduras	95	Wheat flour	Iron	55	Unspecified	4.1888	4.1888	51.7136	51.7136	9.30844	9.30844
Honduras	95	Wheat flour	Vitamin B9	1.8	Folic Acid	0.137088	0.137088	34.272	34.272	13.7088	13.7088
Honduras	95	Wheat flour	Vitamin B3	55	Niacin	4.1888	4.1888	38.08	38.08	11.968	11.968
Honduras	95	Wheat flour	Vitamin B2	4.2	Riboflavin	0.319872	0.319872	35.5413	35.5413	No UL for this nutrient	No UL for this nutrient
Honduras	95	Wheat flour	Vitamin B1	6.2	Thiamin	0.472192	0.472192	52.4658	52.4658	No UL for this nutrient	No UL for this nutrient
Hungary	97	Salt	Iodine	19	Potassium Iodate	0.204301		215.053		34.0501
India	100	Oil	Vitamin A	7.95	Retinyl Acetate	0.169892		33.9783		5.66305
India	100	Oil	Vitamin D	0.135	D2 (Ergocalciferol)	0.00288495		28.8495		2.88495
India	100	Rice	Vitamin B6	2	Pyridoxine	0.56554	0.000706925	51.4127	0.0642659	0.56554	0.000706925
India	100	Rice	Vitamin B12	0.001	Cyanocobalamin	0.00028277	2.375e-07	14.1385	0.0176731	No UL for this nutrient	No UL for this nutrient
India	100	Rice	Vitamin B9	0.1	Folic Acid	0.028277	3.53463e-05	7.06925	0.00883656	2.8277	0.00353463
India	100	Rice	Iron	35.25	Ferric Pyrophosphate	9.96764	0.0124596	123.057	0.153822	22.1503	0.0276879
India	100	Rice	Vitamin B3	16.25	Niacin	4.59501	0.00574377	41.7728	0.0522161	13.1286	0.0164108
India	100	Rice	Vitamin B2	1.5	Riboflavin	0.424155	0.000530194	47.1283	0.0589104	No UL for this nutrient	No UL for this nutrient
India	100	Rice	Vitamin B1	1.25	Thiamin Hydrochloride	0.353463	0.000441828	39.2736	0.049092	No UL for this nutrient	No UL for this nutrient
India	100	Rice	Vitamin A	0.625	Retinyl Palmitate	0.176731	0.000220914	35.3462	0.0441828	5.89104	0.0073638
India	100	Rice	Zinc	12.5	Zinc Oxide	3.53463	0.00441828	51.9798	0.0649747	8.83656	0.0110457
India	100	Salt	Iodine	25	Potassium Iodate	0.236406		248.848		39.401
India	100	Salt	Iron	975	Ferrous Fumarate	9.21983		113.825		20.4885
India	100	Wheat flour	Vitamin B6	2	Pyridoxine	0.33924	0.00203544	30.84	0.18504	0.33924	0.00203544
India	100	Wheat flour	Vitamin B12	0.001	Cyanocobalamin	0.00016962	9.96e-07	8.481	0.050886	No UL for this nutrient	No UL for this nutrient
India	100	Wheat flour	Vitamin B9	0.1	Folic Acid	0.016962	9.96e-05	4.2405	0.025443	1.6962	0.0101772
India	100	Wheat flour	Iron	35.25	Electrolytic Iron	5.9791	0.0358746	73.8161	0.442897	13.2869	0.0797214
India	100	Wheat flour	Vitamin B3	16.25	Niacin	2.75632	0.0165379	25.0575	0.150345	7.87521	0.0472513
India	100	Wheat flour	Vitamin B2	1.5	Riboflavin	0.25443	0.00152658	28.27	0.16962	No UL for this nutrient	No UL for this nutrient
India	100	Wheat flour	Vitamin B1	1.25	Thiamin Hydrochloride	0.212025	0.00127215	23.5583	0.14135	No UL for this nutrient	No UL for this nutrient
India	100	Wheat flour	Vitamin A	0.625	Retinyl Acetate	0.106012	0.000636075	21.2025	0.127215	3.53375	0.0212025
India	100	Wheat flour	Zinc	12.5	Zinc Sulfate	2.12025	0.0127215	31.1801	0.187081	5.30063	0.0318037
Indonesia	101	Oil	Vitamin A	13.6	Retinyl Palmitate	0.340952	0.139279	68.1904	27.8558	11.3651	4.64263
Indonesia	101	Salt	Iodine	18	Potassium Iodate	0.15374		161.832		25.6234
Indonesia	101	Wheat flour	Iron	50	Unspecified	3.6795	3.20117	45.4259	39.5206	8.17667	7.1137
Indonesia	101	Wheat flour	Zinc	30	Unspecified	2.2077	1.9207	32.4662	28.2456	5.51925	4.80175
Indonesia	101	Wheat flour	Vitamin B9	2	Folic Acid	0.14718	0.128047	36.795	32.0117	14.718	12.8047
Indonesia	101	Wheat flour	Vitamin B2	4	Riboflavin	0.29436	0.256093	32.7067	28.4548	No UL for this nutrient	No UL for this nutrient
Indonesia	101	Wheat flour	Vitamin B1	2.5	Thiamin	0.183975	0.160058	20.4417	17.7843	No UL for this nutrient	No UL for this nutrient
Iran, Islamic Republic of	102	Salt	Iodine	45	Potassium Iodate	0.459848		484.05		76.6413
Iraq	103	Wheat flour	Vitamin B9	2.1	Folic Acid	0.759108	0.379554	189.777	94.8885	75.9108	37.9554
Iraq	103	Wheat flour	Iron	45	Ferrous Sulfate	16.2666	8.1333	200.822	100.411	36.148	18.074
Italy	106	Salt	Iodine	33	Potassium Iodate	0.370776		390.291		61.796
Jamaica	109	Wheat flour	Calcium	1250	Unspecified	215.45	215.45	26.9312	26.9312	8.618	8.618
Jamaica	109	Wheat flour	Iron	37.5	Unspecified	6.4635	6.4635	79.7963	79.7963	14.3633	14.3633
Jamaica	109	Wheat flour	Vitamin B3	50	Niacin	8.618	8.618	78.3455	78.3455	24.6229	24.6229
Jamaica	109	Wheat flour	Vitamin B2	3.75	Riboflavin	0.64635	0.64635	71.8167	71.8167	No UL for this nutrient	No UL for this nutrient
Jamaica	109	Wheat flour	Vitamin B1	6.05	Thiamin	1.04278	1.04278	115.864	115.864	No UL for this nutrient	No UL for this nutrient
Jordan	112	Salt	Iodine	30	Potassium Iodate	0.314954		331.53		52.4923
Jordan	112	Wheat flour	Vitamin B6	3.62	Pyridoxine Hydrochloride	1.15702	1.04132	105.184	94.6656	1.15702	1.04132
Jordan	112	Wheat flour	Vitamin B12	0.00763	Cyanocobalamin	0.0024387	0.00219483	121.935	109.742	No UL for this nutrient	No UL for this nutrient
Jordan	112	Wheat flour	Calcium	14.15	Calcium Carbonate	4.52262	4.07036	0.565328	0.508795	0.180905	0.162814
Jordan	112	Wheat flour	Vitamin B9	1.52	Folic Acid	0.485822	0.43724	121.456	109.31	48.5822	43.724
Jordan	112	Wheat flour	Iron	33.97	Ferrous Sulfate	10.8575	9.77174	134.043	120.639	24.1278	21.715
Jordan	112	Wheat flour	Vitamin B3	35	Niacinamide	11.1867	10.068	101.697	91.5275	31.962	28.7658
Jordan	112	Wheat flour	Vitamin B2	3.6	Riboflavin	1.15063	1.03557	127.848	115.063	No UL for this nutrient	No UL for this nutrient
Jordan	112	Wheat flour	Vitamin B1	2.89	Thiamin Mononitrate	0.923702	0.831332	102.634	92.3702	No UL for this nutrient	No UL for this nutrient
Jordan	112	Wheat flour	Vitamin A	1.5	Retinyl Palmitate	0.47943	0.431487	95.886	86.2974	15.981	14.3829
Jordan	112	Wheat flour	Vitamin D	0.0145	D3 (Cholecalciferol)	0.00463449	0.00417104	46.3449	41.7104	4.63449	4.17104
Jordan	112	Wheat flour	Zinc	20.08	Zinc Oxide	6.41797	5.77617	94.3819	84.9437	16.0449	14.4404
Kazakhstan	108	Oil	Vitamin A	18	Retinol	1.03716		207.432		34.572
Kazakhstan	108	Oil	Vitamin D	0.15	D3 (Cholecalciferol)	0.008643		86.43		8.643
Kazakhstan	108	Salt	Iodine	40	Potassium Iodate	0.500266		526.595		83.3776
Kazakhstan	108	Wheat flour	Zinc	25	Unspecified	6.533	2.67853	96.0735	39.3901	16.3325	6.69632
Kazakhstan	108	Wheat flour	Vitamin B9	1.4	Folic Acid	0.365848	0.149998	91.462	37.4994	36.5848	14.9998
Kazakhstan	108	Wheat flour	Iron	55	Electrolytic Iron	14.3726	5.89277	177.44	72.7502	31.9391	13.095
Kazakhstan	108	Wheat flour	Vitamin B3	23	Niacin	6.01036	2.46425	54.6396	22.4023	17.1725	7.04071
Kazakhstan	108	Wheat flour	Vitamin B2	2.3	Riboflavin	0.601036	0.246425	66.7818	27.3805	No UL for this nutrient	No UL for this nutrient
Kazakhstan	108	Wheat flour	Vitamin B1	2.7	Thiamin	0.705564	0.289281	78.396	32.1424	No UL for this nutrient	No UL for this nutrient
Kenya	114	Maize flour	Vitamin B6	5	Pyridoxine	1.0834	0	98.4909	0	1.0834	0
Kenya	114	Maize flour	Vitamin B12	0.005	Cyanocobalamin	0.0010834	0	54.17	0	No UL for this nutrient	No UL for this nutrient
Kenya	114	Maize flour	Vitamin B9	1.5	Folic Acid	0.32502	0	81.255	0	32.502	0
Kenya	114	Maize flour	Iron	10	NaFeEDTA	2.1668	0	26.7506	0	4.81511	0
Kenya	114	Maize flour	Vitamin B3	25	Niacinamide	5.417	0	49.2455	0	15.4771	0
Kenya	114	Maize flour	Vitamin B2	3.5	Riboflavin	0.75838	0	84.2644	0	No UL for this nutrient	No UL for this nutrient
Kenya	114	Maize flour	Vitamin B1	4	Thiamin Mononitrate	0.86672	0	96.3022	0	No UL for this nutrient	No UL for this nutrient
Kenya	114	Maize flour	Vitamin A	0.5	Retinyl Palmitate	0.10834	0	21.668	0	3.61133	0
Kenya	114	Maize flour	Zinc	30	Zinc Oxide	6.5004	0	95.5941	0	16.251	0
Kenya	114	Oil	Vitamin A	30	Retinyl Palmitate	0.4899		97.98		16.33
Kenya	114	Salt	Iodine	40	Potassium Iodate	0.150486		158.407		25.0811
Kenya	114	Wheat flour	Vitamin B6	6.5	Pyridoxine	0.650715	0.650715	59.1559	59.1559	0.650715	0.650715
Kenya	114	Wheat flour	Vitamin B12	0.015	Cyanocobalamin	0.00150165	0.00150165	75.0825	75.0825	No UL for this nutrient	No UL for this nutrient
Kenya	114	Wheat flour	Vitamin B9	1.5	Folic Acid	0.150165	0.150165	37.5412	37.5412	15.0165	15.0165
Kenya	114	Wheat flour	Iron	40	NaFeEDTA	4.0044	4.0044	49.437	49.437	8.89867	8.89867
Kenya	114	Wheat flour	Vitamin B3	60	Niacinamide	6.0066	6.0066	54.6055	54.6055	17.1617	17.1617
Kenya	114	Wheat flour	Vitamin B2	5.75	Riboflavin	0.575632	0.575632	63.9592	63.9592	No UL for this nutrient	No UL for this nutrient
Kenya	114	Wheat flour	Vitamin B1	10	Thiamin Mononitrate	1.0011	1.0011	111.233	111.233	No UL for this nutrient	No UL for this nutrient
Kenya	114	Wheat flour	Vitamin A	2	Retinyl Palmitate	0.20022	0.20022	40.044	40.044	6.674	6.674
Kenya	114	Wheat flour	Zinc	40	Zinc Oxide	4.0044	4.0044	58.8882	58.8882	10.011	10.011
Kiribati	83	Salt	Iodine	25	Potassium Iodate	0.141081		148.506		23.5135
Kiribati	83	Wheat flour	Vitamin B9	2	Folic Acid	0.18482	0	46.205	0	18.482	0
Kiribati	83	Wheat flour	Iron	45	Ferrous Fumarate	4.15845	0	51.3389	0	9.241	0
Kiribati	83	Wheat flour	Vitamin B3	55	Niacin	5.08255	0	46.205	0	14.5216	0
Kiribati	83	Wheat flour	Vitamin B2	2	Riboflavin	0.18482	0	20.5356	0	No UL for this nutrient	No UL for this nutrient
Kiribati	83	Wheat flour	Vitamin B1	6	Thiamin Mononitrate	0.55446	0	61.6067	0	No UL for this nutrient	No UL for this nutrient
Kiribati	83	Wheat flour	Zinc	30	Zinc Oxide	2.7723	0	40.7691	0	6.93075	0
Kosovo, Republic of	400	Salt	Iodine	35	Potassium Iodate
Kosovo, Republic of	400	Wheat flour	Vitamin B9	1.5	Folic Acid
Kosovo, Republic of	400	Wheat flour	Iron	25.2	Ferrous Sulfate
Kuwait	118	Salt	Iodine	27.5	Potassium Iodate	0.271231		285.507		45.2052
Kuwait	118	Wheat flour	Calcium	2115	Unspecified	578.579	578.579	72.3224	72.3224	23.1432	23.1432
Kuwait	118	Wheat flour	Iron	30	Unspecified	8.2068	8.2068	101.319	101.319	18.2373	18.2373
Kuwait	118	Wheat flour	Vitamin D	0.0137	Unspecified	0.00374777	0.00374777	37.4777	37.4777	3.74777	3.74777
Kuwait	118	Wheat flour	Vitamin B9	1.75	Folic Acid	0.47873	0.47873	119.682	119.683	47.873	47.873
Kuwait	118	Wheat flour	Vitamin B3	52.91	Niacin	14.4741	14.4741	131.582	131.582	41.3545	41.3545
Kuwait	118	Wheat flour	Vitamin B2	3.96	Riboflavin	1.0833	1.0833	120.366	120.366	No UL for this nutrient	No UL for this nutrient
Kuwait	118	Wheat flour	Vitamin B1	6.38	Thiamin	1.74531	1.74531	193.924	193.924	No UL for this nutrient	No UL for this nutrient
Kyrgyzstan	113	Salt	Iodine	40	Potassium Iodate	0.547038		575.83		91.1731
Lao People's Democratic Republic	120	Salt	Iodine	50	Potassium Iodate	0.565595		595.363		94.2658
Lebanon	121	Salt	Iodine	41.5	Potassium Iodate	0.330193		347.572		55.0322
Lesotho	122	Salt	Flouride	50	Unspecified	0.333002		11.1001		3.33002
Lesotho	122	Salt	Iodine	50	Potassium Iodate	0.333002		350.528		55.5003
Liberia	123	Oil	Vitamin A	20	Retinyl Palmitate	0.8104		162.08		27.0133
Liberia	123	Salt	Iodine	50	Potassium Iodate	0.340628	0.340628	358.556	227.085	56.7713	30.9662
Liberia	123	Wheat flour	Vitamin B12	0.04	Cyanocobalamin	0.001884	0.00188	94.2	94.2	No UL for this nutrient	No UL for this nutrient
Liberia	123	Wheat flour	Vitamin B9	2.6	Folic Acid	0.12246	0.12246	30.615	30.615	12.246	12.246
Liberia	123	Wheat flour	Iron	60	Ferrous Fumarate	2.826	2.826	34.8889	34.8889	6.28	6.28
Liberia	123	Wheat flour	Vitamin B3	59	Niacinamide	2.7789	2.7789	25.2627	25.2627	7.93971	7.93971
Liberia	123	Wheat flour	Vitamin B2	5	Riboflavin	0.2355	0.2355	26.1667	26.1667	No UL for this nutrient	No UL for this nutrient
Liberia	123	Wheat flour	Vitamin B1	8.5	Thiamin Mononitrate	0.40035	0.40035	44.4833	44.4833	No UL for this nutrient	No UL for this nutrient
Liberia	123	Wheat flour	Zinc	95	Zinc Oxide	4.4745	4.4745	65.8015	65.8015	11.1862	11.1862
Lithuania	126	Salt	Iodine	30	Unspecified	0.310378		326.714		51.7297
Macedonia, The former Yugoslav Republic of	154	Salt	Iodine	25	Potassium Iodate	0.24848	0.24848	261.558	165.654	41.4134	22.5891
Madagascar	129	Salt	Flouride	250	Potassium Fluoride	1.3981		46.6033		13.981
Madagascar	129	Salt	Iodine	50	Potassium Iodate	0.27962		294.337		46.6033
Malawi	130	Maize flour	Vitamin B12	0.015	Cyanocobalamin	0.0051423	0.000308538	257.115	15.4269	No UL for this nutrient	No UL for this nutrient
Malawi	130	Maize flour	Vitamin B9	1	Folic Acid	0.34282	0.0205692	85.705	5.1423	34.282	2.05692
Malawi	130	Maize flour	Iron	20	NaFeEDTA	6.8564	0.411384	84.6469	5.07881	15.2364	0.914187
Malawi	130	Maize flour	Vitamin B3	25	Niacinamide	8.5705	0.51423	77.9136	4.67482	24.4871	1.46923
Malawi	130	Maize flour	Vitamin B2	3	Riboflavin	1.02846	0.0617076	114.273	6.8564	No UL for this nutrient	No UL for this nutrient
Malawi	130	Maize flour	Vitamin B1	4.5	Thiamin Mononitrate	1.54269	0.0925614	171.41	10.2846	No UL for this nutrient	No UL for this nutrient
Malawi	130	Maize flour	Vitamin A	1	Retinyl Palmitate	0.34282	0.0205692	68.564	4.11384	11.4273	0.68564
Malawi	130	Maize flour	Zinc	40	Zinc Oxide	13.7128	0.822768	201.659	12.0995	34.282	2.05692
Malawi	130	Oil	Vitamin A	35	Retinyl Palmitate	0.2667		53.34		8.89
Malawi	130	Salt	Iodine	54	Potassium Iodate	0.227865		239.858		37.9775
Malawi	130	Wheat flour	Vitamin B12	0.02	Cyanocobalamin	0.0005298	0.000103841	26.49	5.19204	No UL for this nutrient	No UL for this nutrient
Malawi	130	Wheat flour	Vitamin B9	2	Folic Acid	0.05298	0.0103841	13.245	2.59602	5.298	1.03841
Malawi	130	Wheat flour	Iron	30	NaFeEDTA	0.7947	0.155761	9.81111	1.92298	1.766	0.346136
Malawi	130	Wheat flour	Vitamin B3	50	Niacinamide	1.3245	0.259602	12.0409	2.36002	3.78429	0.74172
Malawi	130	Wheat flour	Vitamin B2	6	Riboflavin	0.15894	0.0311522	17.66	3.46136	No UL for this nutrient	No UL for this nutrient
Malawi	130	Wheat flour	Vitamin B1	9	Thiamin Mononitrate	0.23841	0.0467284	26.49	5.19204	No UL for this nutrient	No UL for this nutrient
Malawi	130	Wheat flour	Vitamin A	1	Retinyl Palmitate	0.02649	0.00519204	5.298	1.03841	0.883	0.173068
Malawi	130	Wheat flour	Zinc	80	Zinc Oxide	2.1192	0.415363	31.1647	6.10828	5.298	1.03841
Malaysia	131	Salt	Iodine	25	Potassium Iodide	0.226874		238.814		37.8122
Malaysia	131	Wheat flour	Vitamin B3	54	Niacin	7.38666	0.295466	67.1515	2.68606	21.1047	0.84419
Malaysia	131	Wheat flour	Vitamin B2	4.8	Riboflavin	0.656592	0.0262637	72.9547	2.91819	No UL for this nutrient	No UL for this nutrient
Malaysia	131	Wheat flour	Vitamin B1	4.2	Thiamin	0.574518	0.0229807	63.8353	2.55341	No UL for this nutrient	No UL for this nutrient
Mali	133	Salt	Iodine	50	Potassium Iodate	0.400365		421.437		66.7275
Mali	133	Wheat flour	Vitamin B9	2.5	Folic Acid	0.102325	0.0920925	25.5813	23.0231	10.2325	9.20925
Mali	133	Wheat flour	Iron	60	Electrolytic Iron	2.4558	2.21022	30.3185	27.2867	5.45733	4.9116
Mauritania	136	Salt	Iodine	65	Potassium Iodate	0.490733		516.561		81.7888
Mexico	138	Maize flour	Vitamin B9	2	Folic Acid	0.69496	0.0086175	173.74	2.15438	69.496	0.86175
Mexico	138	Maize flour	Iron	40	Ferrous Fumarate	13.8992	0.17235	171.595	2.12778	30.8871	0.383
Mexico	138	Maize flour	Vitamin B3	35	Niacinamide	12.1618	0.150806	110.562	1.37097	34.748	0.430875
Mexico	138	Maize flour	Vitamin B1	5	Thiamin Mononitrate	1.7374	0.0215438	193.044	2.39375	No UL for this nutrient	No UL for this nutrient
Mexico	138	Maize flour	Zinc	40	Zinc Oxide	13.8992	0.17235	204.4	2.53456	34.748	0.430875
Mexico	138	Salt	Flouride	225	Potassium Fluoride	1.57858	0.944623	52.6194	31.4874	15.7858	9.44623
Mexico	138	Salt	Iodine	30	Potassium Iodate	0.210478	0.12595	221.555	83.9665	35.0796	11.45
Mexico	138	Wheat flour	Vitamin B9	2	Folic Acid	0.1839	0	45.975	0	18.39	0
Mexico	138	Wheat flour	Iron	40	Ferrous Fumarate	3.678	0	45.4074	0	8.17333	0
Mexico	138	Wheat flour	Vitamin B3	35	Niacinamide	3.21825	0	29.2568	0	9.195	0
Mexico	138	Wheat flour	Vitamin B2	3	Riboflavin	0.27585	0	30.65	0	No UL for this nutrient	No UL for this nutrient
Mexico	138	Wheat flour	Vitamin B1	5	Thiamin Mononitrate	0.45975	0	51.0833	0	No UL for this nutrient	No UL for this nutrient
Mexico	138	Wheat flour	Zinc	40	Zinc Oxide	3.678	0	54.0882	0	9.195	0
Moldova, Republic of	146	Salt	Iodine	27.5	Potassium Iodate	0.276125		290.658		46.0208
Moldova, Republic of	146	Wheat flour	Vitamin B9	1.4	Folic Acid	0.159446	0.000878229	39.8615	0.219557	15.9446	0.0878229
Moldova, Republic of	146	Wheat flour	Iron	30	Carbonyl Iron	3.4167	0.0188192	42.1815	0.232336	7.59267	0.0418204
Mongolia	141	Salt	Iodine	30	Potassium Iodate	0.33		347.368		55
Mongolia	141	Wheat flour	Vitamin B9	1.3	Folic Acid	0.35399	0.0283192	88.4975	7.0798	35.399	2.83192
Mongolia	141	Wheat flour	Iron	30	Ferrous Fumarate	8.169	0.65352	100.852	8.06815	18.1533	1.45227
Mongolia	141	Wheat flour	Vitamin B3	6.7	Niacinamide	1.82441	0.145953	16.5855	1.32684	5.2126	0.417008
Mongolia	141	Wheat flour	Vitamin B2	2	Riboflavin	0.5446	0.043568	60.5111	4.84089	No UL for this nutrient	No UL for this nutrient
Mongolia	141	Wheat flour	Vitamin B1	1.3	Thiamin Mononitrate	0.35399	0.0283192	39.3322	3.14658	No UL for this nutrient	No UL for this nutrient
Mongolia	141	Wheat flour	Vitamin D	0.025	D3 (Cholecalciferol)	0.0068075	0.0005446	68.075	5.446	6.8075	0.5446
Mongolia	141	Wheat flour	Zinc	18.7	Zinc Oxide	5.09201	0.407361	74.8825	5.9906	12.73	1.0184
Morocco	143	Oil	Vitamin A	9	Retinol	0.21375		42.75		7.125
Morocco	143	Oil	Vitamin D	0.075	D3 (Cholecalciferol)	0.00178125		17.8125		1.78125
Morocco	143	Salt	Iodine	30	Potassium Iodate	0.328681		345.98		54.7801
Morocco	143	Wheat flour	Vitamin B9	1.53	Folic Acid	0.767769	0.537439	191.942	134.36	76.7769	53.7439
Morocco	143	Wheat flour	Iron	45	Elemental Iron	22.5815	15.807	278.783	195.148	50.181	35.1267
Morocco	143	Wheat flour	Vitamin B3	36.18	Niacin	18.1555	12.7088	165.05	115.535	51.8728	36.311
Morocco	143	Wheat flour	Vitamin B2	2.79	Riboflavin	1.40005	0.980035	155.561	108.893	No UL for this nutrient	No UL for this nutrient
Morocco	143	Wheat flour	Vitamin B1	4.5	Thiamin	2.25814	1.5807	250.905	175.633	No UL for this nutrient	No UL for this nutrient
Mozambique	144	Maize flour	Vitamin B6	5	Pyridoxine	0.903	0.18963	82.0909	17.2391	0.903	0.18963
Mozambique	144	Maize flour	Vitamin B12	0.02	Cyanocobalamin	0.003612	0.00075852	180.6	37.926	No UL for this nutrient	No UL for this nutrient
Mozambique	144	Maize flour	Vitamin B9	2	Folic Acid	0.3612	0.075852	90.3	18.963	36.12	7.5852
Mozambique	144	Maize flour	Iron	20	NaFeEDTA	3.612	0.75852	44.5926	9.36444	8.02667	1.6856
Mozambique	144	Maize flour	Vitamin B3	45	Niacinamide	8.127	1.70667	73.8818	15.5152	23.22	4.8762
Mozambique	144	Maize flour	Vitamin B2	4	Riboflavin	0.7224	0.151704	80.2667	16.856	No UL for this nutrient	No UL for this nutrient
Mozambique	144	Maize flour	Vitamin B1	5	Thiamin Mononitrate	0.903	0.18963	100.333	21.07	No UL for this nutrient	No UL for this nutrient
Mozambique	144	Maize flour	Vitamin A	1	Retinyl Palmitate	0.1806	0.037926	36.12	7.5852	6.02	1.2642
Mozambique	144	Maize flour	Zinc	20	Zinc Oxide	3.612	0.75852	53.1176	11.1547	9.03	1.8963
Mozambique	144	Oil	Vitamin D	0.575	Unspecified	0.0103327		103.328		10.3327
Mozambique	144	Oil	Vitamin A	29	Retinyl Palmitate	0.52113		104.226		17.371
Mozambique	144	Salt	Iodine	40	Potassium Iodate	0.227763		239.751		37.9605
Mozambique	144	Wheat flour	Vitamin B6	6	Pyridoxine	0.39552	0.237312	35.9564	21.5738	0.39552	0.237312
Mozambique	144	Wheat flour	Vitamin B12	0.02	Cyanocobalamin	0.0013184	0.00079104	65.92	39.552	No UL for this nutrient	No UL for this nutrient
Mozambique	144	Wheat flour	Vitamin B9	2	Folic Acid	0.13184	0.079104	32.96	19.776	13.184	7.9104
Mozambique	144	Wheat flour	Iron	20	Ferrous Sulfate	1.3184	0.79104	16.2765	9.76593	2.92978	1.75787
Mozambique	144	Wheat flour	Vitamin B3	45	Niacinamide	2.9664	1.77984	26.9673	16.1804	8.47543	5.08526
Mozambique	144	Wheat flour	Vitamin B2	4	Riboflavin	0.26368	0.158208	29.2978	17.5787	No UL for this nutrient	No UL for this nutrient
Mozambique	144	Wheat flour	Vitamin B1	5	Thiamin Mononitrate	0.3296	0.19776	36.6222	21.9733	No UL for this nutrient	No UL for this nutrient
Mozambique	144	Wheat flour	Vitamin A	10	Retinyl Palmitate	0.6592	0.39552	131.84	79.104	21.9733	13.184
Mozambique	144	Wheat flour	Zinc	30	Zinc Oxide	1.9776	1.18656	29.0824	17.4494	4.944	2.9664
Myanmar	28	Rice	Vitamin B6	5.2	Pyridoxine Hydrochloride	2.53947	0.000406316	230.861	0.0369378	2.53947	0.000406316
Myanmar	28	Rice	Vitamin B12	0.0104	Cyanocobalamin	0.00507894	8.12631e-07	253.947	0.0406316	No UL for this nutrient	No UL for this nutrient
Myanmar	28	Rice	Vitamin B9	1.3	Folic Acid	0.634868	0.000101579	158.717	0.0253947	63.4868	0.0101579
Myanmar	28	Rice	Iron	70	Ferric Pyrophosphate	34.1852	0.00546963	422.04	0.0675263	75.9671	0.0121547
Myanmar	28	Rice	Vitamin B3	52	Niacinamide	25.3947	0.00406316	230.861	0.0369378	72.5563	0.011609
Myanmar	28	Rice	Vitamin B1	4.6	Thiamin Mononitrate	2.24646	0.000359433	249.606	0.039937	No UL for this nutrient	No UL for this nutrient
Myanmar	28	Rice	Vitamin A	1.3	Retinyl Palmitate	0.634868	0.000101579	126.974	0.0203158	21.1623	0.00338596
Myanmar	28	Rice	Zinc	50	Zinc Oxide	24.418	0.00390688	359.088	0.0574541	61.045	0.0097672
Myanmar	28	Salt	Iodine	50	Potassium Iodate	0.570679		600.715		95.1132
Namibia	147	Salt	Flouride	50	Unspecified	0.335544		11.1848		3.35544
Namibia	147	Salt	Iodine	65	Potassium Iodate	0.436207		459.165		72.7012
Nepal	149	Salt	Iodine	50	Unspecified	0.494419	0.448438	520.441	298.959	82.4032	40.7671
Nepal	149	Wheat flour	Vitamin A	1	Unspecified	0.14485	0.0072425	28.97	1.4485	4.82833	0.241417
Nepal	149	Wheat flour	Vitamin B9	1.5	Folic Acid	0.217275	0.0108638	54.3188	2.71594	21.7275	1.08638
Nepal	149	Wheat flour	Iron	60	Elemental Iron	8.691	0.43455	107.296	5.36481	19.3133	0.965667
Netherlands	150	Oil	Vitamin D	0.075	Unspecified	0.003123		31.23		3.123
Netherlands	150	Oil	Vitamin A	8	Retinol	0.33312		66.624		11.104
Netherlands	150	Salt	Iodine	65	Potassium Iodate	0.548564		577.435		91.4273
New Zealand	156	Oil	Vitamin E	70	d-α-Tocopherol	1.3195		10.9958		0.13195
New Zealand	156	Salt	Iodine	45	Potassium Iodate	0.38565		405.947		64.275
Nicaragua	157	Rice	Vitamin B6	4	Pyridoxine	0.7532	0	68.4727	0	0.7532	0
Nicaragua	157	Rice	Vitamin B12	0.01	Cyanocobalamin	0.001883	0	94.15	0	No UL for this nutrient	No UL for this nutrient
Nicaragua	157	Rice	Vitamin B9	1	Folic Acid	0.1883	0	47.075	0	18.83	0
Nicaragua	157	Rice	Iron	24	Ferric Pyrophosphate	4.5192	0	55.7926	0	10.0427	0
Nicaragua	157	Rice	Vitamin B3	40	Niacinamide	7.532	0	68.4727	0	21.52	0
Nicaragua	157	Rice	Vitamin B1	5	Thiamin Mononitrate	0.9415	0	104.611	0	No UL for this nutrient	No UL for this nutrient
Nicaragua	157	Rice	Zinc	25	Zinc Oxide	4.7075	0	69.2279	0	11.7688	0
Nicaragua	157	Salt	Flouride	212.5	Potassium Fluoride	1.73936		57.9788		17.3936
Nicaragua	157	Salt	Iodine	46.5	Potassium Iodate	0.380614		400.646		63.4356
Nicaragua	157	Wheat flour	Vitamin B9	1.8	Folic Acid	0.139608	0.139608	34.902	34.902	13.9608	13.9608
Nicaragua	157	Wheat flour	Iron	55	Ferrous Fumarate	4.2658	4.2658	52.6642	52.6642	9.47956	9.47956
Nicaragua	157	Wheat flour	Vitamin B3	55	Niacin	4.2658	4.2658	38.78	38.78	12.188	12.188
Nicaragua	157	Wheat flour	Vitamin B2	4.2	Riboflavin	0.325752	0.325752	36.1947	36.1947	No UL for this nutrient	No UL for this nutrient
Nicaragua	157	Wheat flour	Vitamin B1	6.2	Thiamin	0.480872	0.480872	53.4302	53.4302	No UL for this nutrient	No UL for this nutrient
Niger	158	Salt	Iodine	45	Potassium Iodate	0.334019		351.599		55.6698
Niger	158	Wheat flour	Vitamin B9	2.5	Folic Acid	0.028625	0.0229	7.15625	5.725	2.8625	2.29
Niger	158	Wheat flour	Iron	60	Electrolytic Iron	0.687	0.5496	8.48148	6.78519	1.52667	1.22133
Nigeria	159	Maize flour	Vitamin B6	6	Pyridoxine Hydrochloride	0.5706	0.091296	51.8727	8.29964	0.5706	0.091296
Nigeria	159	Maize flour	Vitamin B12	0.02	Cyanocobalamin	0.001902	0.00030432	95.1	15.216	No UL for this nutrient	No UL for this nutrient
Nigeria	159	Maize flour	Vitamin B9	2.6	Folic Acid	0.24726	0.0395616	61.815	9.8904	24.726	3.95616
Nigeria	159	Maize flour	Iron	40	NaFeEDTA	3.804	0.60864	46.963	7.51407	8.45333	1.35253
Nigeria	159	Maize flour	Vitamin B3	45	Niacinamide	4.2795	0.68472	38.9045	6.22473	12.2271	1.95634
Nigeria	159	Maize flour	Vitamin B2	5	Riboflavin	0.4755	0.07608	52.8333	8.45333	No UL for this nutrient	No UL for this nutrient
Nigeria	159	Maize flour	Vitamin B1	6	Thiamin Mononitrate	0.5706	0.091296	63.4	10.144	No UL for this nutrient	No UL for this nutrient
Nigeria	159	Maize flour	Vitamin A	2	Retinyl Palmitate	0.1902	0.030432	38.04	6.0864	6.34	1.0144
Nigeria	159	Maize flour	Zinc	50	Zinc Oxide	4.755	0.7608	69.9265	11.1882	11.8875	1.902
Nigeria	159	Oil	Vitamin A	6	Unspecified	0.17652		35.304		5.884
Nigeria	159	Salt	Iodine	50	Potassium Iodate	0.358422	0.0678134	377.286	45.209	59.737	6.16486
Nigeria	159	Wheat flour	Vitamin B6	6	Pyridoxine Hydrochloride	0.2949	0.2949	26.8091	26.8091	0.2949	0.2949
Nigeria	159	Wheat flour	Vitamin B12	0.02	Cyanocobalamin	0.000983	0.000983	49.15	49.15	No UL for this nutrient	No UL for this nutrient
Nigeria	159	Wheat flour	Vitamin B9	2.6	Folic Acid	0.12779	0.12779	31.9475	31.9475	12.779	12.779
Nigeria	159	Wheat flour	Iron	40	NaFeEDTA	1.966	1.966	24.2716	24.2716	4.36889	4.36889
Nigeria	159	Wheat flour	Vitamin B3	45	Niacinamide	2.21175	2.21175	20.1068	20.1068	6.31929	6.31929
Nigeria	159	Wheat flour	Vitamin B2	5	Riboflavin	0.24575	0.24575	27.3056	27.3056	No UL for this nutrient	No UL for this nutrient
Nigeria	159	Wheat flour	Vitamin B1	6	Thiamin Mononitrate	0.2949	0.2949	32.7667	32.7667	No UL for this nutrient	No UL for this nutrient
Nigeria	159	Wheat flour	Vitamin A	2	Retinyl Palmitate	0.0983	0.0983	19.66	19.66	3.27667	3.27667
Nigeria	159	Wheat flour	Zinc	50	Zinc Oxide	2.4575	2.4575	36.1397	36.1397	6.14375	6.14375
Norway	162	Salt	Iodine	5	Unspecified	0.048298		50.84		8.04967
Oman	221	Oil	Vitamin A	18	Beta-Carotene	0.46746		93.492		15.582
Oman	221	Oil	Vitamin D	10	D2 (Ergocalciferol)	0.2597		2597		259.7
Oman	221	Salt	Iodine	27.5	Potassium Iodate	0.264241		278.148		44.0401
Oman	221	Wheat flour	Vitamin B9	1.5	Folic Acid	0.31623	0.31623	79.0575	79.0575	31.623	31.623
Oman	221	Wheat flour	Iron	120	Electrolytic Iron	25.2984	25.2984	312.326	312.326	56.2187	56.2187
Pakistan	165	Oil	Vitamin A	11.7	Unspecified	0.102843	0.0598803	20.5686	11.9761	3.4281	1.99601
Pakistan	165	Oil	Vitamin D	0.094	Unspecified	0.00082626	0.00048109	8.2626	4.8109	0.82626	0.48109
Pakistan	165	Salt	Iodine	30	Calcium Iodate	0.298177	0.258519	313.87	172.346	49.6961	23.5017
Palestine, State of	299	Salt	Iodine	45	Potassium Iodate	0.441545		464.785		73.5909
Palestine, State of	299	Wheat flour	Vitamin B6	3.6	Pyridoxine
Palestine, State of	299	Wheat flour	Vitamin B12	0.004	Cyanocobalamin					No UL for this nutrient	No UL for this nutrient
Palestine, State of	299	Wheat flour	Vitamin B9	1.5	Folic Acid
Palestine, State of	299	Wheat flour	Iron	34.4	Ferrous Sulfate
Palestine, State of	299	Wheat flour	Vitamin B3	35	Niacinamide
Palestine, State of	299	Wheat flour	Vitamin B2	3.6	Riboflavin					No UL for this nutrient	No UL for this nutrient
Palestine, State of	299	Wheat flour	Vitamin B1	2.9	Thiamin Mononitrate					No UL for this nutrient	No UL for this nutrient
Palestine, State of	299	Wheat flour	Vitamin A	1.5	Retinyl Palmitate
Palestine, State of	299	Wheat flour	Vitamin D	0.023	D3 (Cholecalciferol)
Palestine, State of	299	Wheat flour	Zinc	20.6	Zinc Oxide
Panama	166	Rice	Vitamin B6	4	Pyridoxine	1.33996	0	121.815	0	1.33996	0
Panama	166	Rice	Vitamin B12	0.01	Cyanocobalamin	0.0033499	0	167.495	0	No UL for this nutrient	No UL for this nutrient
Panama	166	Rice	Vitamin B9	1	Folic Acid	0.33499	0	83.7475	0	33.499	0
Panama	166	Rice	Iron	24	Ferric Pyrophosphate	8.03976	0	99.2563	0	17.8661	0
Panama	166	Rice	Vitamin B3	40	Niacin	13.3996	0	121.815	0	38.2846	0
Panama	166	Rice	Vitamin B1	5	Thiamin	1.67495	0	186.106	0	No UL for this nutrient	No UL for this nutrient
Panama	166	Rice	Zinc	25	Zinc Oxide	8.37475	0	123.158	0	20.9369	0
Panama	166	Salt	Iodine	40	Potassium Iodate	0.344695		362.837		57.4492
Panama	166	Wheat flour	Vitamin B9	1.8	Folic Acid	0.148248	0.148248	37.062	37.062	14.8248	14.8248
Panama	166	Wheat flour	Iron	45	Ferrous Fumarate	3.7062	3.7062	45.7556	45.7556	8.236	8.236
Panama	166	Wheat flour	Vitamin B3	55	Niacin	4.5298	4.5298	41.18	41.18	12.9423	12.9423
Panama	166	Wheat flour	Vitamin B2	4.2	Riboflavin	0.345912	0.345912	38.4347	38.4347	No UL for this nutrient	No UL for this nutrient
Panama	166	Wheat flour	Vitamin B1	6.2	Thiamin	0.510632	0.510632	56.7369	56.7369	No UL for this nutrient	No UL for this nutrient
Papua New Guinea	168	Rice	Iron	30	Unspecified
Papua New Guinea	168	Rice	Vitamin B3	60	Niacin
Papua New Guinea	168	Rice	Vitamin B1	5	Thiamin					No UL for this nutrient	No UL for this nutrient
Papua New Guinea	168	Salt	Iodine	55	Potassium Iodate	0.342534	0.29458	360.563	196.386	57.0891	26.78
Paraguay	169	Salt	Iodine	30	Potassium Iodate	0.328681		345.98		54.7801
Paraguay	169	Wheat flour	Vitamin B9	3	Folic Acid	0.24198	0.24198	60.495	60.495	24.198	24.198
Paraguay	169	Wheat flour	Iron	45	Ferrous Sulfate	3.6297	3.6297	44.8111	44.8111	8.066	8.066
Paraguay	169	Wheat flour	Vitamin B3	35	Niacin	2.8231	2.8231	25.6645	25.6645	8.066	8.066
Paraguay	169	Wheat flour	Vitamin B2	2.5	Riboflavin	0.20165	0.20165	22.4056	22.4056	No UL for this nutrient	No UL for this nutrient
Paraguay	169	Wheat flour	Vitamin B1	4.5	Thiamin Hydrochloride	0.36297	0.36297	40.33	40.33	No UL for this nutrient	No UL for this nutrient
Peru	170	Rice	Vitamin B6	3.6	Pyridoxine Hydrochloride	0.753912	0	68.5375	0	0.753912	0
Peru	170	Rice	Vitamin B12	0.0064	Cyanocobalamin	0.00134029	0	67.0144	0	No UL for this nutrient	No UL for this nutrient
Peru	170	Rice	Vitamin B9	1.2	Folic Acid	0.251304	0	62.826	0	25.1304	0
Peru	170	Rice	Iron	42	Ferric Pyrophosphate	8.79564	0	108.588	0	19.5459	0
Peru	170	Rice	Vitamin B3	40	Niacinamide	8.3768	0	76.1527	0	23.9337	0
Peru	170	Rice	Vitamin B1	3.5	Thiamin Mononitrate	0.73297	0	81.4411	0	No UL for this nutrient	No UL for this nutrient
Peru	170	Rice	Vitamin A	2.4	Retinyl Palmitate	0.502608	0	100.522	0	16.7536	0
Peru	170	Rice	Vitamin D	0.014	D3 (Cholecalciferol)	0.00293188	0	29.3188	0	2.93188	0
Peru	170	Rice	Zinc	32	Zinc Oxide	6.70144	0	98.5506	0	16.7536	0
Peru	170	Salt	Flouride	200	Potassium Fluoride	1.56079		52.0263		15.6079
Peru	170	Salt	Iodine	35	Potassium Iodate	0.273138		287.514		45.523
Peru	170	Wheat flour	Vitamin B9	1.2	Folic Acid	0.195588	0.0200517	48.897	5.01292	19.5588	2.00517
Peru	170	Wheat flour	Iron	55	Ferrous Fumarate	8.96445	0.919035	110.672	11.3461	19.921	2.0423
Peru	170	Wheat flour	Vitamin B3	48	Niacin	7.82352	0.802067	71.1229	7.29152	22.3529	2.29162
Peru	170	Wheat flour	Vitamin B2	4	Riboflavin	0.65196	0.0668389	72.44	7.42655	No UL for this nutrient	No UL for this nutrient
Peru	170	Wheat flour	Vitamin B1	5	Thiamin Mononitrate	0.81495	0.0835487	90.55	9.28319	No UL for this nutrient	No UL for this nutrient
Philippines	171	Oil	Vitamin A	17.5	Retinyl Palmitate	0.148575		29.715		4.9525
Philippines	171	Rice	Iron	75	Ferrous Sulfate	37.1055	0	458.093	0	82.4567	0
Philippines	171	Salt	Iodine	50	Potassium Iodate	0.545259		573.957		90.8765
Philippines	171	Wheat flour	Iron	87.5	Elemental Iron	6.636	6.636	81.9259	81.9259	14.7467	14.7467
Philippines	171	Wheat flour	Vitamin A	4.75	Retinyl Acetate	0.36024	0.36024	72.048	72.048	12.008	12.008
Poland	173	Salt	Iodine	23	Potassium Iodate	0.224509		236.326		37.4182
Qatar	179	Salt	Iodine	27.5	Potassium Iodate	0.2943		309.79		49.05
Qatar	179	Wheat flour	Calcium	2115	Unspecified
Qatar	179	Wheat flour	Iron	30	Unspecified
Qatar	179	Wheat flour	Vitamin D	0.0137	Unspecified
Qatar	179	Wheat flour	Vitamin B9	1.75	Folic Acid
Qatar	179	Wheat flour	Vitamin B3	52.91	Niacin
Qatar	179	Wheat flour	Vitamin B2	3.96	Riboflavin					No UL for this nutrient	No UL for this nutrient
Qatar	179	Wheat flour	Vitamin B1	6.38	Thiamin					No UL for this nutrient	No UL for this nutrient
Romania	183	Salt	Iodine	32.5	Potassium Iodate	0.340374		358.288		56.729
Russian Federation	185	Salt	Iodine	40	Potassium Iodate	0.424006		446.322		70.6676
Rwanda	184	Maize flour	Vitamin B6	5	Pyridoxine	0.1796	0.025144	16.3273	2.28582	0.1796	0.025144
Rwanda	184	Maize flour	Vitamin B12	0.015	Cyanocobalamin	0.0005388	7.5432e-05	26.94	3.7716	No UL for this nutrient	No UL for this nutrient
Rwanda	184	Maize flour	Vitamin B9	1.2	Folic Acid	0.043104	0.00603456	10.776	1.50864	4.3104	0.603456
Rwanda	184	Maize flour	Iron	20	NaFeEDTA	0.7184	0.100576	8.86914	1.24168	1.59644	0.223502
Rwanda	184	Maize flour	Vitamin B3	30	Niacinamide	1.0776	0.150864	9.79636	1.37149	3.07886	0.43104
Rwanda	184	Maize flour	Vitamin B2	4	Riboflavin	0.14368	0.0201152	15.9644	2.23502	No UL for this nutrient	No UL for this nutrient
Rwanda	184	Maize flour	Vitamin B1	6.5	Thiamin Mononitrate	0.23348	0.0326872	25.9422	3.63191	No UL for this nutrient	No UL for this nutrient
Rwanda	184	Maize flour	Vitamin A	1	Retinyl Palmitate	0.03592	0.0050288	7.184	1.00576	1.19733	0.167627
Rwanda	184	Maize flour	Zinc	49	Zinc Oxide	1.76008	0.246411	25.8835	3.62369	4.4002	0.616028
Rwanda	184	Oil	Vitamin A	30	Retinyl Palmitate	0.2514		50.28		8.38
Rwanda	184	Salt	Iodine	40	Potassium Iodate	0.162688		171.251		27.1147
Rwanda	184	Wheat flour	Vitamin B6	3	Pyridoxine Hydrochloride	0.14253	0.0085518	12.9573	0.777436	0.14253	0.0085518
Rwanda	184	Wheat flour	Vitamin B12	0.01	Cyanocobalamin	0.0004751	2.8506e-05	23.755	1.4253	No UL for this nutrient	No UL for this nutrient
Rwanda	184	Wheat flour	Vitamin B9	2.15	Folic Acid	0.102147	0.00612879	25.5366	1.5322	10.2147	0.612879
Rwanda	184	Wheat flour	Iron	30	NaFeEDTA	1.4253	0.085518	17.5963	1.05578	3.16733	0.19004
Rwanda	184	Wheat flour	Vitamin B3	30	Niacinamide	1.4253	0.085518	12.9573	0.777436	4.07229	0.244337
Rwanda	184	Wheat flour	Vitamin B2	3.3	Riboflavin	0.156783	0.00940698	17.4203	1.04522	No UL for this nutrient	No UL for this nutrient
Rwanda	184	Wheat flour	Vitamin B1	4.6	Thiamin Mononitrate	0.218546	0.0131128	24.2829	1.45697	No UL for this nutrient	No UL for this nutrient
Rwanda	184	Wheat flour	Vitamin A	0.95	Retinyl Palmitate	0.0451345	0.00270807	9.0269	0.541614	1.50448	0.090269
Rwanda	184	Wheat flour	Zinc	60	Zinc Oxide	2.8506	0.171036	41.9206	2.51524	7.1265	0.42759
Saint Kitts and Nevis	188	Wheat flour	Calcium	1250	Unspecified	138.425	138.425	17.3031	17.3031	5.537	5.537
Saint Kitts and Nevis	188	Wheat flour	Iron	37.5	Unspecified	4.15275	4.15275	51.2685	51.2685	9.22833	9.22833
Saint Kitts and Nevis	188	Wheat flour	Vitamin B3	50	Niacin	5.537	5.537	50.3364	50.3364	15.82	15.82
Saint Kitts and Nevis	188	Wheat flour	Vitamin B2	3.75	Riboflavin	0.415275	0.415275	46.1417	46.1417	No UL for this nutrient	No UL for this nutrient
Saint Kitts and Nevis	188	Wheat flour	Vitamin B1	6.05	Thiamin	0.669977	0.669977	74.4419	74.4419	No UL for this nutrient	No UL for this nutrient
Saint Lucia	189	Wheat flour	Calcium	1250	Unspecified	232.838	232.838	29.1047	29.1047	9.3135	9.3135
Saint Lucia	189	Wheat flour	Iron	37.5	Unspecified	6.98513	6.98513	86.2361	86.2361	15.5225	15.5225
Saint Lucia	189	Wheat flour	Vitamin B3	50	Niacin	9.3135	9.3135	84.6682	84.6682	26.61	26.61
Saint Lucia	189	Wheat flour	Vitamin B2	3.75	Riboflavin	0.698512	0.698512	77.6125	77.6125	No UL for this nutrient	No UL for this nutrient
Saint Lucia	189	Wheat flour	Vitamin B1	6.05	Thiamin	1.12693	1.12693	125.215	125.215	No UL for this nutrient	No UL for this nutrient
Saint Vincent and the Grenadines	191	Wheat flour	Calcium	1250	Unspecified	260.55	260.55	32.5688	32.5688	10.422	10.422
Saint Vincent and the Grenadines	191	Wheat flour	Iron	37.5	Unspecified	7.8165	7.8165	96.5	96.5	17.37	17.37
Saint Vincent and the Grenadines	191	Wheat flour	Vitamin B3	50	Niacin	10.422	10.422	94.7455	94.7455	29.7771	29.7771
Saint Vincent and the Grenadines	191	Wheat flour	Vitamin B2	3.75	Riboflavin	0.78165	0.78165	86.85	86.85	No UL for this nutrient	No UL for this nutrient
Saint Vincent and the Grenadines	191	Wheat flour	Vitamin B1	6.05	Thiamin	1.26106	1.26106	140.118	140.118	No UL for this nutrient	No UL for this nutrient
Sao Tome and Principe	193	Salt	Iodine	60	Potassium Iodate	0.359947		378.892		59.9912
Saudi Arabia	194	Salt	Iodine	27.5	Potassium Iodate	0.223696		235.469		37.2827
Saudi Arabia	194	Wheat flour	Calcium	2115	Unspecified	558.254	530.342	69.7818	66.2927	22.3302	21.2137
Saudi Arabia	194	Wheat flour	Iron	30	Unspecified	7.9185	7.52257	97.7593	92.8713	17.5967	16.7168
Saudi Arabia	194	Wheat flour	Vitamin D	0.0137	Unspecified	0.00361612	0.00343531	36.1611	34.3531	3.61611	3.43531
Saudi Arabia	194	Wheat flour	Vitamin B9	1.75	Folic Acid	0.461913	0.438817	115.478	109.704	46.1912	43.8817
Saudi Arabia	194	Wheat flour	Vitamin B3	52.91	Niacin	13.9656	13.2673	126.96	120.612	39.9017	37.9066
Saudi Arabia	194	Wheat flour	Vitamin B2	3.96	Riboflavin	1.04524	0.99298	116.138	110.331	No UL for this nutrient	No UL for this nutrient
Saudi Arabia	194	Wheat flour	Vitamin B1	6.38	Thiamin	1.684	1.5998	187.111	177.756	No UL for this nutrient	No UL for this nutrient
Senegal	195	Oil	Vitamin A	17.5	Retinyl Palmitate	0.813225		162.645		27.1075
Senegal	195	Salt	Iodine	45	Potassium Iodate	0.360328		379.293		60.0547
Senegal	195	Wheat flour	Vitamin B9	2.5	Folic Acid	0.275475	0.275475	68.8688	68.8688	27.5475	27.5475
Senegal	195	Wheat flour	Iron	60	Ferrous Fumarate	6.6114	6.6114	81.6222	81.6222	14.692	14.692
Serbia	272	Salt	Iodine	15	Potassium Iodate	0.139937		147.302		23.3228
Sierra Leone	197	Oil	Vitamin A	9	Unspecified	0.33012		66.024		11.004
Sierra Leone	197	Oil	Vitamin D	0.75	Unspecified	0.02751		275.1		27.51
Sierra Leone	197	Salt	Iodine	100	Potassium Iodate	0.638042		671.623		106.34
Sierra Leone	197	Wheat flour	Iron	58.5	Unspecified	2.06622	1.8596	25.5089	22.958	4.5916	4.13244
Sierra Leone	197	Wheat flour	Zinc	28.3	Unspecified	0.999556	0.8996	14.6994	13.2294	2.49889	2.249
Sierra Leone	197	Wheat flour	Vitamin B12	0.01	Cyanocobalamin	0.0003532	0.00031788	17.66	15.894	No UL for this nutrient	No UL for this nutrient
Sierra Leone	197	Wheat flour	Vitamin B9	2.08	Folic Acid	0.0734656	0.066119	18.3664	16.5298	7.34656	6.6119
Sierra Leone	197	Wheat flour	Vitamin B3	59	Niacin	2.08388	1.87549	18.9444	17.0499	5.95394	5.35855
Sierra Leone	197	Wheat flour	Vitamin B2	4.5	Riboflavin	0.15894	0.143046	17.66	15.894	No UL for this nutrient	No UL for this nutrient
Sierra Leone	197	Wheat flour	Vitamin B1	8.4	Thiamin	0.296688	0.267019	32.9653	29.6688	No UL for this nutrient	No UL for this nutrient
Sierra Leone	197	Wheat flour	Vitamin A	2	Retinyl Palmitate	0.07064	0.063576	14.128	12.7152	2.35467	2.1192
Singapore	200	Salt	Iodine	32.5	Potassium Iodate	0.424641		446.991		70.7735
Slovakia	199	Salt	Flouride	800	Potassium Fluoride	8.60213		286.738		86.0213
Slovakia	199	Salt	Iodine	19	Potassium Iodate	0.204301		215.053		34.0501
Slovenia	198	Salt	Iodine	19	Potassium Iodate	0.2147		226		35.7833
Solomon Islands	25	Rice	Iron	60	Unspecified	15.2514	0	188.289	0	33.892	0
Solomon Islands	25	Rice	Vitamin B9	1.1	Folic Acid	0.279609	0	69.9022	0	27.9609	0
Solomon Islands	25	Rice	Vitamin B3	70	Niacin	17.7933	0	161.757	0	50.838	0
Solomon Islands	25	Rice	Vitamin B1	5	Thiamin Mononitrate	1.27095	0	141.217	0	No UL for this nutrient	No UL for this nutrient
Solomon Islands	25	Rice	Zinc	45	Zinc Oxide	11.4385	0	168.214	0	28.5964	0
Solomon Islands	25	Salt	Iodine	25	Potassium Iodate	0.148071		155.865		24.6786
Solomon Islands	25	Wheat flour	Vitamin B9	2	Folic Acid	0.14264	0.135508	35.66	33.877	14.264	13.5508
Solomon Islands	25	Wheat flour	Iron	60	Elemental Iron	4.2792	4.06524	52.8296	50.1881	9.50933	9.03387
Solomon Islands	25	Wheat flour	Vitamin B3	55	Niacin	3.9226	3.72647	35.66	33.877	11.2074	10.6471
Solomon Islands	25	Wheat flour	Vitamin B2	2	Riboflavin	0.14264	0.135508	15.8489	15.0564	No UL for this nutrient	No UL for this nutrient
Solomon Islands	25	Wheat flour	Vitamin B1	6	Thiamin Mononitrate	0.42792	0.406524	47.5467	45.1693	No UL for this nutrient	No UL for this nutrient
Solomon Islands	25	Wheat flour	Zinc	30	Zinc Oxide	2.1396	2.03262	31.4647	29.8915	5.349	5.08155
South Africa	202	Maize flour	Vitamin B6	3.125	Pyridoxine Hydrochloride	0.885281	0.531169	80.4801	48.2881	0.885281	0.531169
South Africa	202	Maize flour	Vitamin B9	2	Folic Acid	0.56658	0.339948	141.645	84.987	56.658	33.9948
South Africa	202	Maize flour	Iron	35	Electrolytic Iron	9.91515	5.94909	122.409	73.4456	22.0337	13.2202
South Africa	202	Maize flour	Vitamin B3	25	Niacinamide	7.08225	4.24935	64.3841	38.6305	20.235	12.141
South Africa	202	Maize flour	Vitamin B2	1.6875	Riboflavin	0.478052	0.286831	53.1169	31.8701	No UL for this nutrient	No UL for this nutrient
South Africa	202	Maize flour	Vitamin B1	2.1875	Thiamin Mononitrate	0.619697	0.371818	68.8552	41.3131	No UL for this nutrient	No UL for this nutrient
South Africa	202	Maize flour	Vitamin A	2.085	Retinyl Palmitate	0.59066	0.354396	118.132	70.8792	19.6887	11.8132
South Africa	202	Maize flour	Zinc	15	Zinc Oxide	4.24935	2.54961	62.4904	37.4943	10.6234	6.37402
South Africa	202	Salt	Iodine	50	Potassium Iodate	0.315208		331.798		52.5347
South Africa	202	Wheat flour	Vitamin B6	2.6316	Pyridoxine Hydrochloride	0.411477	0.164591	37.407	14.9628	0.411477	0.164591
South Africa	202	Wheat flour	Vitamin B9	1.4286	Folic Acid	0.223376	0.0893504	55.844	22.3376	22.3376	8.93504
South Africa	202	Wheat flour	Iron	35	Electrolytic Iron	5.4726	2.18904	67.563	27.0252	12.1613	4.86453
South Africa	202	Wheat flour	Vitamin B3	23.6842	Niacinamide	3.70326	1.4813	33.666	13.4664	10.5807	4.2323
South Africa	202	Wheat flour	Vitamin B2	1.7778	Riboflavin	0.277977	0.111191	30.8863	12.3545	No UL for this nutrient	No UL for this nutrient
South Africa	202	Wheat flour	Vitamin B1	1.9444	Thiamin Mononitrate	0.304026	0.121611	33.7807	13.5123	No UL for this nutrient	No UL for this nutrient
South Africa	202	Wheat flour	Vitamin A	1.786	Retinyl Palmitate	0.279259	0.111704	55.8518	22.3407	9.30863	3.72345
South Africa	202	Wheat flour	Zinc	15	Zinc Oxide	2.3454	0.93816	34.4912	13.7965	5.8635	2.3454
South Sudan	277	Oil	Vitamin A	30	Retinyl Palmitate
Spain	203	Salt	Flouride	158	Unspecified	1.61458		53.8192		16.1458
Spain	203	Salt	Iodine	60	Potassium Iodate	0.61313		645.4		102.188
Sri Lanka	38	Salt	Iodine	22.5	Calcium Iodate	0.221345		232.994		36.8908
Sudan	276	Salt	Iodine	30	Potassium Iodate	0.180736		190.249		30.1227
Sudan	276	Wheat flour	Vitamin B12	0.01	Cyanocobalamin	0.0012345	0.00044442	61.725	22.221	No UL for this nutrient	No UL for this nutrient
Sudan	276	Wheat flour	Vitamin B9	1.3	Folic Acid	0.160485	0.0577746	40.1213	14.4436	16.0485	5.77746
Sudan	276	Wheat flour	Iron	20	NaFeEDTA	2.469	0.88884	30.4815	10.9733	5.48667	1.9752
Sudan	276	Wheat flour	Vitamin A	1.5	Retinyl Palmitate	0.185175	0.066663	37.035	13.3326	6.1725	2.2221
Sudan	276	Wheat flour	Zinc	40	Zinc Oxide	4.938	1.77768	72.6176	26.1424	12.345	4.4442
Suriname	207	Wheat flour	Calcium	1250	Unspecified	192.738	192.738	24.0922	24.0922	7.7095	7.7095
Suriname	207	Wheat flour	Iron	37.5	Unspecified	5.78212	5.78212	71.3843	71.3843	12.8492	12.8492
Suriname	207	Wheat flour	Vitamin B3	50	Niacin	7.7095	7.7095	70.0864	70.0864	22.0271	22.0271
Suriname	207	Wheat flour	Vitamin B2	3.75	Riboflavin	0.578213	0.578213	64.2458	64.2458	No UL for this nutrient	No UL for this nutrient
Suriname	207	Wheat flour	Vitamin B1	6.05	Thiamin	0.932849	0.932849	103.65	103.65	No UL for this nutrient	No UL for this nutrient
Switzerland	211	Salt	Flouride	250	Unspecified	2.275		75.8333		22.75
Switzerland	211	Salt	Iodine	25	Unspecified	0.2275		239.474		37.9167
Tajikistan	208	Salt	Iodine	40	Potassium Iodate	0.549072		577.971		91.512
Tanzania, United Republic of	215	Maize flour	Vitamin B12	0.0051	Cyanocobalamin	0.000879597	5.27758e-05	43.9798	2.63879	No UL for this nutrient	No UL for this nutrient
Tanzania, United Republic of	215	Maize flour	Vitamin B9	1.5	Folic Acid	0.258705	0.0155223	64.6762	3.88057	25.8705	1.55223
Tanzania, United Republic of	215	Maize flour	Iron	15	NaFeEDTA	2.58705	0.155223	31.9389	1.91633	5.749	0.34494
Tanzania, United Republic of	215	Maize flour	Zinc	22.5	Zinc Oxide	3.88057	0.232834	57.0673	3.42404	9.70144	0.582086
Tanzania, United Republic of	215	Oil	Vitamin A	30	Retinyl Palmitate	0.8556		171.12		28.52
Tanzania, United Republic of	215	Salt	Iodine	40	Potassium Iodate	0.27962	0.0108912	294.337	7.2608	46.6033	0.990109
Tanzania, United Republic of	215	Wheat flour	Vitamin B6	6.5	Pyridoxine	0.21424	0.0983362	19.4764	8.93965	0.21424	0.0983362
Tanzania, United Republic of	215	Wheat flour	Vitamin B12	0.015	Cyanocobalamin	0.0004944	0.00022693	24.72	11.3465	No UL for this nutrient	No UL for this nutrient
Tanzania, United Republic of	215	Wheat flour	Vitamin B9	3	Folic Acid	0.09888	0.0453859	24.72	11.3465	9.888	4.53859
Tanzania, United Republic of	215	Wheat flour	Iron	40	NaFeEDTA	1.3184	0.605146	16.2765	7.47093	2.92978	1.34477
Tanzania, United Republic of	215	Wheat flour	Vitamin B3	57.5	Niacinamide	1.8952	0.869897	17.2291	7.90815	5.41486	2.48542
Tanzania, United Republic of	215	Wheat flour	Vitamin B2	5.75	Riboflavin	0.18952	0.0869897	21.0578	9.66552	No UL for this nutrient	No UL for this nutrient
Tanzania, United Republic of	215	Wheat flour	Vitamin B1	10	Thiamin Mononitrate	0.3296	0.151286	36.6222	16.8096	No UL for this nutrient	No UL for this nutrient
Tanzania, United Republic of	215	Wheat flour	Vitamin A	1.75	Retinyl Palmitate	0.05768	0.0264751	11.536	5.29502	1.92267	0.882504
Tanzania, United Republic of	215	Wheat flour	Zinc	40	Zinc Oxide	1.3184	0.605146	19.3882	8.8992	3.296	1.51286
Thailand	216	Salt	Iodine	30	Unspecified	0.404941	0.282446	426.253	188.297	67.4901	25.6769
Togo	217	Oil	Vitamin A	20	Retinyl Palmitate	0.6724		134.48		22.4133
Togo	217	Salt	Iodine	45	Potassium Iodate	0.318004		334.741		53.0007
Togo	217	Wheat flour	Vitamin B9	2.6	Folic Acid	0.1196	0.08372	29.9	20.93	11.96	8.372
Togo	217	Wheat flour	Iron	60	Ferrous Fumarate	2.76	1.932	34.0741	23.8519	6.13333	4.29333
Togo	217	Wheat flour	Zinc	55	Zinc Oxide	2.53	1.771	37.2059	26.0441	6.325	4.4275
Trinidad and Tobago	220	Salt	Flouride	79	Sodium Fluoride	0.588397		19.6132		5.88397
Trinidad and Tobago	220	Salt	Iodine	61.45	Potassium Iodide	0.457683		481.772		76.2805
Trinidad and Tobago	220	Wheat flour	Calcium	1265	Unspecified	323.663	323.663	40.4579	40.4579	12.9465	12.9465
Trinidad and Tobago	220	Wheat flour	Iron	32.45	Unspecified	8.30266	8.30266	102.502	102.502	18.4503	18.4503
Trinidad and Tobago	220	Wheat flour	Vitamin B2	2.97	Unspecified	0.759904	0.759904	84.4338	84.4338	No UL for this nutrient	No UL for this nutrient
Trinidad and Tobago	220	Wheat flour	Vitamin B1	4.95	Unspecified	1.26651	1.26651	140.723	140.723	No UL for this nutrient	No UL for this nutrient
Trinidad and Tobago	220	Wheat flour	Vitamin B3	50	Niacin	12.793	12.793	116.3	116.3	36.5514	36.5514
Turkey	223	Salt	Iodine	19.5	Potassium Iodate	0.2925		307.895		48.75
Turkmenistan	213	Salt	Iodine	40	Potassium Iodate	0.552122		581.181		92.0204
Turkmenistan	213	Wheat flour	Iron	32	Unspecified	15.4906	14.716	191.241	181.679	34.4235	32.7023
Turkmenistan	213	Wheat flour	Vitamin B9	1.5	Folic Acid	0.72612	0.689814	181.53	172.453	72.612	68.9814
Uganda	226	Maize flour	Vitamin B12	0.003	Cyanocobalamin	0.0003789	3.402e-06	18.945	0.170505	No UL for this nutrient	No UL for this nutrient
Uganda	226	Maize flour	Vitamin B9	1	Folic Acid	0.1263	0.0011367	31.575	0.284175	12.63	0.11367
Uganda	226	Maize flour	Iron	15	NaFeEDTA	1.8945	0.0170505	23.3889	0.21	4.21	0.03789
Uganda	226	Maize flour	Vitamin B3	20	Niacinamide	2.526	0.022734	22.9636	0.206673	7.21714	0.0649543
Uganda	226	Maize flour	Vitamin B2	2	Riboflavin	0.2526	0.0022734	28.0667	0.2526	No UL for this nutrient	No UL for this nutrient
Uganda	226	Maize flour	Vitamin B1	2	Thiamin Mononitrate	0.2526	0.0022734	28.0667	0.2526	No UL for this nutrient	No UL for this nutrient
Uganda	226	Maize flour	Vitamin A	1	Retinyl Palmitate	0.1263	0.0011367	25.26	0.22734	4.21	0.03789
Uganda	226	Maize flour	Zinc	30	Zinc Oxide	3.789	0.034101	55.7206	0.501485	9.4725	0.0852525
Uganda	226	Oil	Vitamin A	30	Retinyl Palmitate	0.6615	0.355424	132.3	71.0848	22.05	11.8475
Uganda	226	Salt	Iodine	40	Potassium Iodate	0.214545		225.837		35.7575
Uganda	226	Wheat flour	Vitamin B6	6.5	Pyridoxine	0.196755	0.196755	17.8868	17.8868	0.196755	0.196755
Uganda	226	Wheat flour	Vitamin B12	0.02	Cyanocobalamin	0.0006054	0.0006054	30.27	30.27	No UL for this nutrient	No UL for this nutrient
Uganda	226	Wheat flour	Vitamin B9	2.3	Folic Acid	0.069621	0.069621	17.4052	17.4052	6.9621	6.9621
Uganda	226	Wheat flour	Iron	30	Ferrous Fumarate	0.9081	0.9	11.2111	11.2111	2.018	2
Uganda	226	Wheat flour	Vitamin B3	60	Niacinamide	1.8162	1.8	16.5109	16.5109	5.18914	5.18914
Uganda	226	Wheat flour	Vitamin B2	6.6	Riboflavin	0.199782	0.199782	22.198	22.198	No UL for this nutrient	No UL for this nutrient
Uganda	226	Wheat flour	Vitamin B1	9.8	Thiamin Mononitrate	0.296646	0.296646	32.9607	32.9607	No UL for this nutrient	No UL for this nutrient
Uganda	226	Wheat flour	Vitamin A	1	Retinyl Palmitate	0.03027	0.03027	6.054	6.054	1.009	1
Uganda	226	Wheat flour	Zinc	60	Zinc Oxide	1.8162	1.8	26.7088	26.7088	4.5405	4.5
Ukraine	230	Salt	Iodine	40	Potassium Iodate	0.426039		448.462		71.0065
United Arab Emirates	225	Salt	Iodine	27.5	Potassium Iodate	0.256551		270.054		42.7586
United Arab Emirates	225	Wheat flour	Calcium	2115	Unspecified	592.137	562.53	74.0171	70.3162	23.6855	22.5012
United Arab Emirates	225	Wheat flour	Iron	30	Unspecified	8.3991	7.97914	103.693	98.508	18.6647	17.7314
United Arab Emirates	225	Wheat flour	Vitamin D	0.0137	Unspecified	0.00383559	0.00364381	38.3559	36.4381	3.83559	3.64381
United Arab Emirates	225	Wheat flour	Vitamin B9	1.75	Folic Acid	0.489947	0.46545	122.487	116.363	48.9948	46.545
United Arab Emirates	225	Wheat flour	Vitamin B3	52.91	Niacin	14.8132	14.0726	134.666	127.932	42.3235	40.2073
United Arab Emirates	225	Wheat flour	Vitamin B2	3.96	Riboflavin	1.10868	1.05325	123.187	117.027	No UL for this nutrient	No UL for this nutrient
United Arab Emirates	225	Wheat flour	Vitamin B1	6.38	Thiamin	1.78621	1.6969	198.468	188.544	No UL for this nutrient	No UL for this nutrient
United Kingdom of Great Britain and Northern Ireland	229	Wheat flour	Calcium	3125	Calcium Carbonate	855.219	752.592	106.902	94.0741	34.2088	30.1037
United Kingdom of Great Britain and Northern Ireland	229	Wheat flour	Iron	16.5	Ferric Ammonium Citrate	4.51555	3.97369	55.7476	49.0579	10.0346	8.83042
United Kingdom of Great Britain and Northern Ireland	229	Wheat flour	Vitamin B3	16	Niacin	4.37872	3.85327	39.8065	35.0298	12.5106	11.0094
United Kingdom of Great Britain and Northern Ireland	229	Wheat flour	Vitamin B1	2.4	Thiamin	0.656808	0.577991	72.9787	64.2212	No UL for this nutrient	No UL for this nutrient
United States of America	231	Maize flour	Iron	42.9	Unspecified	1.41527	0.410429	17.4725	5.06702	3.14505	0.912064
United States of America	231	Maize flour	Vitamin D	0.0344	Unspecified	0.00113486	0.000329108	11.3486	3.29108	1.13486	0.329108
United States of America	231	Maize flour	Calcium	1375	Calcium Carbonate	45.3612	13.1548	5.67016	1.64435	1.81445	0.526191
United States of America	231	Maize flour	Vitamin B9	1.87	Folic Acid	0.0616913	0.0178905	15.4228	4.47262	6.16913	1.78905
United States of America	231	Maize flour	Vitamin B3	44	Aluminum Nicotinate	1.45156	0.420952	13.196	3.82684	4.14731	1.20272
United States of America	231	Maize flour	Vitamin B2	3.3	Riboflavin	0.108867	0.0315714	12.0963	3.50794	No UL for this nutrient	No UL for this nutrient
United States of America	231	Maize flour	Vitamin B1	5.5	Thiamin	0.181445	0.0526191	20.1606	5.84656	No UL for this nutrient	No UL for this nutrient
United States of America	231	Rice	Iron	42.9	Unspecified	1.26598	0.506392	15.6294	6.25175	2.81329	1.12531
United States of America	231	Rice	Vitamin D	0.0344	Unspecified	0.00101514	0.000406058	10.1514	4.06058	1.01514	0.406058
United States of America	231	Rice	Calcium	1650	Calcium Carbonate	48.6915	19.4766	6.08644	2.43458	1.94766	0.779064
United States of America	231	Rice	Vitamin B9	2.31	Folic Acid	0.0681681	0.0272672	17.042	6.81681	6.81681	2.72672
United States of America	231	Rice	Vitamin B3	52.8	Niacin	1.55813	0.623251	14.1648	5.66592	4.45179	1.78072
United States of America	231	Rice	Vitamin B1	6.6	Thiamin	0.194766	0.0779064	21.6407	8.65627	No UL for this nutrient	No UL for this nutrient
United States of America	231	Salt	Iodine	76.5	Potassium Iodide	0.700067		736.912		116.678
United States of America	231	Wheat flour	Iron	44	Unspecified	9.74512	8.87586	120.31	109.578	21.6558	19.7241
United States of America	231	Wheat flour	Calcium	2112	Calcium Carbonate	467.766	426.041	58.4707	53.2551	18.7106	17.0416
United States of America	231	Wheat flour	Vitamin B9	1.54	Folic Acid	0.341079	0.310655	85.2698	77.6637	34.1079	31.0655
United States of America	231	Wheat flour	Vitamin B3	52.8	Niacin	11.6941	10.651	106.31	96.8275	33.4118	30.4315
United States of America	231	Wheat flour	Vitamin B2	3.96	Riboflavin	0.877061	0.798827	97.4512	88.7586	No UL for this nutrient	No UL for this nutrient
United States of America	231	Wheat flour	Vitamin B1	6.38	Thiamin	1.41304	1.287	157.005	143	No UL for this nutrient	No UL for this nutrient
Uruguay	234	Salt	Iodine	30	Potassium Iodate	0.20819		219.147		34.6983
Uruguay	234	Wheat flour	Vitamin B9	2.4	Folic Acid	0.710736	0.199006	177.684	49.7515	71.0736	19.9006
Uruguay	234	Wheat flour	Iron	30	Elemental Iron	8.8842	2.48758	109.681	30.7108	19.7427	5.52795
Uzbekistan	235	Salt	Iodine	40	Potassium Iodate	0.572458		602.588		95.4097
Venezuela, Bolivarian Republic of	236	Maize flour	Iron	50	Ferrous Fumarate	7.945	0	98.0864	0	17.6556	0
Venezuela, Bolivarian Republic of	236	Maize flour	Vitamin B3	51	Niacin	8.1039	0	73.6718	0	23.154	0
Venezuela, Bolivarian Republic of	236	Maize flour	Vitamin B2	2.5	Riboflavin	0.39725	0	44.1389	0	No UL for this nutrient	No UL for this nutrient
Venezuela, Bolivarian Republic of	236	Maize flour	Vitamin B1	3.1	Thiamin	0.49259	0	54.7322	0	No UL for this nutrient	No UL for this nutrient
Venezuela, Bolivarian Republic of	236	Maize flour	Vitamin A	2.7	Retinol	0.42903	0	85.806	0	14.301	0
Venezuela, Bolivarian Republic of	236	Rice	Iron	150	Unspecified	13.7295	0	169.5	0	30.51	0
Venezuela, Bolivarian Republic of	236	Rice	Vitamin B3	100	Niacin	9.153	0	83.2091	0	26.1514	0
Venezuela, Bolivarian Republic of	236	Rice	Vitamin B2	12	Riboflavin	1.09836	0	122.04	0	No UL for this nutrient	No UL for this nutrient
Venezuela, Bolivarian Republic of	236	Rice	Vitamin B1	10	Thiamin	0.9153	0	101.7	0	No UL for this nutrient	No UL for this nutrient
Venezuela, Bolivarian Republic of	236	Salt	Flouride	210	Potassium Fluoride	1.89506		63.1687		18.9506
Venezuela, Bolivarian Republic of	236	Salt	Iodine	55	Potassium Iodate	0.496325		522.448		82.7209
Venezuela, Bolivarian Republic of	236	Wheat flour	Iron	20	Ferrous Fumarate	2.548	2.34416	31.4568	28.9402	5.66222	5.20924
Venezuela, Bolivarian Republic of	236	Wheat flour	Vitamin B3	20	Niacin	2.548	2.34416	23.1636	21.3105	7.28	6.6976
Venezuela, Bolivarian Republic of	236	Wheat flour	Vitamin B2	2	Riboflavin	0.2548	0.234416	28.3111	26.0462	No UL for this nutrient	No UL for this nutrient
Venezuela, Bolivarian Republic of	236	Wheat flour	Vitamin B1	1.5	Thiamin	0.1911	0.175812	21.2333	19.5347	No UL for this nutrient	No UL for this nutrient
Viet Nam	237	Oil	Vitamin A	41.25	Retinyl Palmitate	0.215737		43.1475		7.19125
Viet Nam	237	Salt	Iodine	30	Potassium Iodate	0.350033		368.456		58.3389
Viet Nam	237	Wheat flour	Vitamin B12	0.02	Cyanocobalamin	0.0006072	0	30.36	0	No UL for this nutrient	No UL for this nutrient
Viet Nam	237	Wheat flour	Vitamin B9	5.11	Folic Acid	0.15514	0	38.7849	0	15.514	0
Viet Nam	237	Wheat flour	Iron	39.7	Ferrous Sulfate	1.20529	0	14.8801	0	2.67843	0
Viet Nam	237	Wheat flour	Vitamin A	3.07	Retinyl Palmitate	0.0932052	0	18.641	0	3.10684	0
Viet Nam	237	Wheat flour	Zinc	101.3	Zinc Oxide	3.07547	0	45.2275	0	7.68867	0
Yemen	249	Oil	Vitamin A	18	Retinyl Palmitate	0.3186		63.72		10.62
Yemen	249	Oil	Vitamin D	0.15	D3 (Cholecalciferol)	0.002655		26.55		2.655
Yemen	249	Salt	Iodine	37.5	Potassium Iodate	0.321245		338.153		53.5409
Yemen	249	Wheat flour	Vitamin B9	1.5	Folic Acid	0.47322	0.449559	118.305	112.39	47.322	44.9559
Yemen	249	Wheat flour	Iron	60	Reduced Iron	18.9288	17.9824	233.689	222.004	42.064	39.9608
Zambia	251	Maize flour	Iron	32.8	Unspecified	12.1826	0	150.402	0	27.0724	0
Zambia	251	Maize flour	Calcium	1277.5	Calcium Carbonate	474.489	0	59.3111	0	18.9796	0
Zambia	251	Maize flour	Vitamin B3	39.95	Niacin	14.8382	0	134.893	0	42.3949	0
Zambia	251	Maize flour	Vitamin B2	3	Riboflavin	1.11426	0	123.807	0	No UL for this nutrient	No UL for this nutrient
Zambia	251	Maize flour	Vitamin B1	5	Thiamin	1.8571	0	206.344	0	No UL for this nutrient	No UL for this nutrient
Zambia	251	Salt	Iodine	38.45	Potassium Iodide	0.22187		233.547		36.9783
Zambia	251	Wheat flour	Iron	32.8	Unspecified	1.04501	0	12.9013	0	2.32224	0
Zambia	251	Wheat flour	Calcium	1277.5	Calcium Carbonate	40.7011	0	5.08764	0	1.62805	0
Zambia	251	Wheat flour	Vitamin B3	39.95	Niacin	1.27281	0	11.571	0	3.63659	0
Zambia	251	Wheat flour	Vitamin B2	3	Riboflavin	0.09558	0	10.62	0	No UL for this nutrient	No UL for this nutrient
Zambia	251	Wheat flour	Vitamin B1	5	Thiamin	0.1593	0	17.7	0	No UL for this nutrient	No UL for this nutrient
Zimbabwe	181	Maize flour	Vitamin B6	5	Pyridoxine Hydrochloride	1.5234	0.0289446	138.491	2.63133	1.5234	0.0289446
Zimbabwe	181	Maize flour	Vitamin B12	0.015	Cyanocobalamin	0.0045702	8.68338e-05	228.51	4.34169	No UL for this nutrient	No UL for this nutrient
Zimbabwe	181	Maize flour	Vitamin B9	1.3	Folic Acid	0.396084	0.0075256	99.021	1.8814	39.6084	0.75256
Zimbabwe	181	Maize flour	Iron	20	NaFeEDTA	6.0936	0.115778	75.2296	1.42936	13.5413	0.257285
Zimbabwe	181	Maize flour	Vitamin B3	25	Niacinamide	7.617	0.144723	69.2455	1.31566	21.7629	0.413494
Zimbabwe	181	Maize flour	Vitamin B2	3	Riboflavin	0.91404	0.0173668	101.56	1.92964	No UL for this nutrient	No UL for this nutrient
Zimbabwe	181	Maize flour	Vitamin B1	4.5	Thiamin Mononitrate	1.37106	0.0260501	152.34	2.89446	No UL for this nutrient	No UL for this nutrient
Zimbabwe	181	Maize flour	Vitamin A	1.5	Retinyl Palmitate	0.45702	0.00868338	91.404	1.73668	15.234	0.289446
Zimbabwe	181	Maize flour	Zinc	40	Zinc Oxide	12.1872	0.231557	179.224	3.40525	30.468	0.578892
Zimbabwe	181	Oil	Vitamin A	15	Retinyl Palmitate	0.47505		95.01		15.835
Zimbabwe	181	Oil	Vitamin D	0.125	D3 (Cholecalciferol)	0.00395875		39.5875		3.95875
Zimbabwe	181	Salt	Iodine	40	Potassium Iodate	0.315208		331.798		52.5347
Zimbabwe	181	Wheat flour	Vitamin B6	6	Pyridoxine Hydrochloride	0.48282	0.0772512	43.8927	7.02284	0.48282	0.0772512
Zimbabwe	181	Wheat flour	Vitamin B12	0.02	Cyanocobalamin	0.0016094	0.000257504	80.47	12.8752	No UL for this nutrient	No UL for this nutrient
Zimbabwe	181	Wheat flour	Vitamin B9	2	Folic Acid	0.16094	0.0257504	40.235	6.4376	16.094	2.57504
Zimbabwe	181	Wheat flour	Iron	40	NaFeEDTA	3.2188	0.515008	39.7383	6.35812	7.15289	1.14446
Zimbabwe	181	Wheat flour	Vitamin B3	50	Niacinamide	4.0235	0.64376	36.5773	5.85236	11.4957	1.83931
Zimbabwe	181	Wheat flour	Vitamin B2	6	Riboflavin	0.48282	0.0772512	53.6467	8.58347	No UL for this nutrient	No UL for this nutrient
Zimbabwe	181	Wheat flour	Vitamin B1	9	Thiamin Mononitrate	0.72423	0.115877	80.47	12.8752	No UL for this nutrient	No UL for this nutrient
Zimbabwe	181	Wheat flour	Vitamin A	1.5	Retinyl Palmitate	0.120705	0.0193128	24.141	3.86256	4.0235	0.64376
Zimbabwe	181	Wheat flour	Zinc	40	Zinc Oxide	3.2188	0.515008	47.3353	7.57365	8.047	1.28752
